# Supplementary material for: Large-Scale Gene-Smoking Interactions and Fine Mapping Study Identifies Multiple Novel Blood Pressure Loci in over 1 Million Individuals
Source: medRxiv. 2025 Oct 7:2025.10.06.25337440. Preprint. [Version 1] doi: 10.1101/2025.10.06.25337440 (PMC12754705; doi:10.1101/2025.10.06.25337440)
Supplement: Supplement 2 [file media-2.xlsx]

## Sheet: Table S1 Descriptive Statistics
Supplementary Table S1. Demographic and descriptive statistics of participating studies.
Population	Cohort	Country	N	% Male	% CurSmoker	Age					SBP		DBP		PP
						Mean	SD	Median	Min.	Max.	Mean	SD	Mean	SD	Mean	SD
African	ARIC	USA	2867	37.18	29.23	53.4	5.76	53	44	66	134.81	23.54	84.01	13.78	50.79	16.51
	AWI-GEN	South Africa, Burkina Faso, Ghana, Kenya	8822	61.82	14.07	51.31	7.88	50	29	81	126.58	22.95	80.21	13.51	46.38	14.2
	BIOME	USA	1426	37.38	21.74	50.28	14.85	52	18	90	140.28	24.43	81.41	13.86	58.88	17.58
	BIOVU	USA	7919	35.86	22.19	47.12	17.72	47	18	90	132.99	20.92	79.18	13.78	53.81	15.88
	CARDIA	USA	945	38.84	29.63	24.42	3.82	25	18	34	111.5	11	69.24	9.89	42.23	9.57
	CFS	USA	173	49.71	30.64	45.23	15.62	44.86	18.07	80.81	127.1	19.38	81.06	12.44	46.04	12.27
	CHS	USA	820	37.2	15.98	72.88	5.68	72	65	93	151.31	24.96	81.41	12.44	69.83	19.67
	DHSAA	USA	636	41.82	23.82	55.91	9.69	55	33	86	145.36	21.08	84.96	12.21	60.4	17.12
	GENOA	USA	1003	29.71	20.34	56.32	11.21	55.88	20	91.17	143.92	25.06	86.73	14.45	57.19	18.42
	HANDLS	USA	644	57.14	47.83	57.36	9.06	57.8	38	75.8	129.66	20.23	72.89	10.71	56.76	14.22
	HRS	USA	2946	38.39	24.1	61.98	10.25	60	24	99	144.38	24.42	89.45	13.92	55.72	16.01
	HUFS	USA	1692	37.77	48.35	43	14.6	44	18	88	131.6	24.2	82.9	14.6	48.7	14.8
	HYPERGEN	USA	1434	33.68	37.73	45.05	12.61	45	18	85	138.4	25.67	80.34	13.38	58.1	17.18
	IRASFS	USA	545	40.55	21.1	42.55	13.88	41.15	18.1	80.28	122.1	21.57	77.1	11.79	45.01	15.43
	JHS	USA	2100	62.05	13.71	49.7	12	49	20	93	131.2	20.95	84.41	11.83	46.75	15.58
	JUPITER	USA	1606	50.93	27.71	65.47	7.08	66	50	80	148.48	20.81	89.62	11.56	58.85	15.06
	MESA	USA	1702	54.05	18.16	62.22	10.06	62	45	84	138.97	24.82	79.43	11.8	59.53	18.42
	MVP	USA	35494	90.67	37.3	62.65	10.12	63	23	102	142.86	20.06	85.98	12.11	57.77	15.19
	SWAN	USA	360	0	24.44	46.27	2.66	46.2	42	53	128.66	23.21	79.24	14.12	49.42	15
	UKB	UK	6152	58.62	12.09	52.39	8.11	51	39	70	143.39	21.54	87.98	12.33	55.41	13.79
	WHI-SHARE	USA	7842	0	11.36	61.56	7.02	61	50	79	138.98	21.15	82.75	11.3	56.23	15.92
East Asian	BBJ	Japan	157611	54.15	18.39	62.89	13.74	65	18	109	137.6	20.67	81.01	12.64	56.6	14.61
	BES-610	China	621	33.98	21.9	63	9	61	50	90	138.7	24.6	76.2	14.1	62.5	15.7
	BES-OMNI	China	573	41.36	12.91	66	10	67	50	93	135	22.6	73.1	13.4	61.9	14.8
	CAGE-AMAGASAKI	Japan	548	68.61	38.87	46.45	12.47	46	21	87	125.46	18.92	76.84	12.07	48.62	9.34
	CAGE-KING	Japan	998	51.4	15.03	63.7	6.4	64	49	86	128.2	19.4	75	11.1	53.2	13.7
	GENSALT	China	1750	52.86	31.26	39.24	8.98	39	18	62	118.89	16.07	75.09	11.49	43.8	10.78
	KOGES	South Korea	71993	35.96	12.11	54.15	8.31	54	40	88	124.37	17	77.61	10.95	46.76	10.45
	LIVING-BIOBANK-CHS	Singapore	1265	50.2	14.47	36	11	35	18	68	114.9	16.5	69.2	10.9	45.4	10.6
	LIVING-BIOBANK-MAS	Singapore	1189	49.79	33.05	37	11	37	21	74	119.2	17.7	70.5	11.2	48.7	11.3
	MESA	USA	774	51.03	5.56	62.41	10.39	62	44	84	128.95	25	74.78	12	54.17	18.18
	SCES-610	Singapore	1885	51.19	12.94	58	10	57	44	85	143.5	21.6	83.2	10.7	60.3	16.3
	SCES-OMNI	Singapore	615	51.22	13.5	60	10	59	46	86	141.9	21.7	80.5	10.8	61.3	16.3
	SIMES	Singapore	2505	48.86	19.76	59	11	58	40	80	151.5	25.5	82.4	11.9	69.1	19.1
	SP2-1M	Singapore	947	63.57	13.2	47	10	46	25	80	130.8	20.4	79.4	12.1	51.4	13
	SP2-610	Singapore	1142	23.2	5.52	49	11	49	23	82	130.3	23.2	76.1	11.6	54.2	16
	UKB	UK	2640	66.14	8.6	52.21	7.83	52	40	70	135.34	21.23	83.64	11.96	51.7	13.33
European	AGES-GSA	Iceland	2518	43.01	9.25	77.29	6.06	77	66	96	151.7	22.61	79.82	10.89	71.87	18.89
	AGES-HU370CNV	Iceland	2950	41.97	9.69	76.45	5.45	76	66	95	152.25	22.25	80.48	10.54	71.77	18.7
	ARIC	USA	9307	47.18	24.77	54.29	5.69	54	44	66	121.33	19.53	73.55	11.56	47.79	13.32
	ASCOT-SC	Denmark, Finland, Norway	2462	74.45	41.8	60.99	8.75	61	40	80	175.1	16.72	103.4	9.99	71.72	16.07
	ASCOT-UK	UK, Ireland	3803	82.3	22.72	63.7	8.1	64	40	80	175.4	17.36	101.6	9.89	73.77	16.06
	ASPREE	Australia, US	12301	44.1	3.05	75.06	4.23	73.9	70	96	140.22	16.77	77.69	10.17	62.53	13.76
	ASPS	Austria	801	43.07	10.74	65.33	8.03	65	46	90	149	26.42	90.92	12.54	58.08	17.96
	ASPSFAM	Austria	337	39.47	16.62	64.77	10.58	68	38	84	146.05	25.21	91.34	11.06	54.7	18.84
	AUGUR	Germany	2192	51.69	5.34	78.35	5.04	77.58	70.25	95.03	141.96	19.22	83.13	11.28	58.82	12.83
	BIOVU	USA	34358	41.74	17.28	57.03	17.47	59.4	18	90	131.74	19.95	76.69	12.72	55.05	16.56
	BRIGHT	UK	1767	39.9	12.62	57.09	11.03	58	21	85	167.9	21.48	103.1	11.01	64.79	16.15
	CARDIA	USA	1649	46.51	24.62	25.55	3.34	26	18	32	109.2	10.99	68.39	9.23	40.86	8.94
	CFS	USA	543	47.15	21.92	48.07	16.31	46.94	18	88.67	124.41	19.12	78.57	12.53	45.85	12.59
	CHS	USA	3265	39.14	11.3	72.33	5.38	71	65	98	140.45	23.53	73.98	12.52	66.46	18.87
	CILENTO	Italy	1012	42.59	23.22	58.31	16.96	58.31	18	95	127.1	21.63	79.49	11.15	47.65	14.66
	COLAUS	Switzerland	5186	47.34	26.69	53.58	10.75	53.25	34.9	75.4	131.67	20.37	81.44	12.05	50.23	13.17
	DHS	USA	1180	46.27	17.02	62.1	9.33	62.62	33.54	85.98	149.87	21.11	80.05	11.02	69.82	17.49
	DIACORE	Germany	2710	60.63	12.69	65.38	9.18	66.18	18.49	91.64	152.24	20.44	84.65	11.49	67.58	17
	DRSEXTRA	Finland	1229	47.19	10.25	66.48	5.37	66.28	57.36	78.7	154.31	22.3	87.57	10.68	66.74	17.69
	ELISABET	France	2764	48.26	15.79	53.3	7.24	53.6	39.74	65.85	132.4	21.9	85.12	13.22	47.14	13.49
	EXCEED	UK	4312	43.65	7.33	58.7	8.15	60	38	78	135.05	16.83	80.98	10.29	54.07	12.37
	FHS	USA	7605	45.86	24.3	43.44	10.48	43	18	81	121.45	17.72	77.59	10.66	43.87	11.51
	FUSION-CASES	Finland	719	55.35	11.96	63.76	7.37	64.17	40.77	83.71	161.74	24.98	90.77	12.67	70.98	20.12
	FUSION-CTRLS	Finland	519	37.19	10.4	66.63	6.66	69.62	42.6	90.91	149.21	21.19	87.24	11.42	61.97	15.96
	GAPP	Liechtenstein	1520	46.38	22.76	35.46	5.27	36.91	23.83	44.26	121.9	13.37	79	9.08	42.86	7.79
	GENOA	USA	1436	44.92	12.81	55.31	10.82	55.72	24.89	89.87	142.72	19.84	88.18	12.19	54.54	14.52
	GOLDN	USA	965	47.98	7.68	48.25	16.43	47	18	87	118.09	19.2	70.01	10.73	48.07	13.56
	HRS	USA	11677	43.43	14.23	66.61	11.19	67	30	101	136.98	22.69	84.16	12.62	53.46	14.96
	HTO	UK	1219	46.76	46.05	49.07	15.58	50.15	18.73	90.69	140.57	24.75	84.47	14.42	56.09	15.48
	HYPERGEN	USA	946	45.03	12.05	48.32	13.74	47	18	87	129.6	23.17	75.22	11.48	54.39	17.03
	INGI-CAR	Italy	487	39.84	28.34	49.56	16.26	51.71	18.09	82.4	132.3	22.72	81.01	11.55	51.31	15.13
	INGI-FVG	Italy	1138	41.21	20.12	51.44	16.3	51.21	18	90.75	135.1	20.24	83.57	9.84	51.52	16.11
	INGI-VBI	Italy	1656	44.32	17.09	54.71	18.28	56	18	98	132.9	22.44	79.06	10.94	53.82	15.11
	JUPITER	USA	8400	68.45	13.61	65.37	7.03	65	50	80	142.51	18.84	84.63	10.32	57.88	14.27
	LBC1921	Scotland	511	41.49	7.05	79.05	0.57	79.07	77.74	80.56	173.89	28.35	86.52	14.28	87.37	21.52
	LBC1936	Scotland	996	50.9	10.84	69.56	0.84	69.57	67.61	71.3	155.33	20.69	85.18	11.29	70.15	15.28
	LL-CS	The Netherlands	15304	41.81	22.4	47.7	11.68	47	18	89	129.73	17.62	76.28	10.15	53.45	12.27
	LL-GSA	The Netherlands	32632	40.82	18.96	42.93	14.12	43	18	90	125.93	16.75	73.8	10.23	52.13	11.29
	LLFS	Denmark, USA	4439	45.26	6.71	70.37	15.73	66	24	110	138.33	24.51	81.6	11.87	56.73	19.11
	MESA	USA	2676	52.2	11.17	62.73	10.15	63	44	87	128.22	23.19	73.37	11.25	54.85	17.37
	METSIM	Finland	10065	100	15.92	58.11	7.12	57.8	45.1	74.7	144.19	19.82	91.24	11.14	52.95	13.94
	MONALISA	France	1415	49.68	17.95	55.9	11.36	56.25	35.33	75.67	142.3	24.2	85.6	12.5	56.7	16.3
	MVP	USA	215543	94.33	21.09	67.57	11.31	68	20	107	140.4	19.54	81.18	11.45	59.2	15.61
	NEO	The Netherlands	5732	48.03	16.03	56	5.9	56	44	66	137.5	19.4	88.2	11.7	49.3	11.7
	NESDA	The Netherlands	2568	33.72	37.58	42.17	12.99	43	18	65	136.17	19.83	81.71	11.3	54.46	12.94
	PROCARDIS-CASE	UK,IT,G,SWE	1694	71.61	44.21	60.52	7.32	61	30	86	146.02	20.87	87.89	11.73	58.13	15.73
	PROCARDIS-CONTROL	UK,IT,G,SWE	865	67.86	29.6	55.58	9.25	57	20	80	137.08	20.62	85.12	11.16	51.97	14.43
	PROSPER	The Netherlands, Scotland, Ireland	5244	48.13	26.6	75.3	3.4	75	69.4	83.4	165.7	23.3	74.6	18.4	91.1	12.5
	SHIP-START	Germany	4047	49.17	30.44	49.69	16.25	50	20	81	141.18	24.33	86.59	12.6	54.59	16.02
	SHIP-TREND-B1	Germany	980	43.78	21.63	50.16	13.7	50	20	81	129.55	19.7	79.94	11.22	49.61	12.75
	SHIP-TREND-B2	Germany	3108	49.94	28.41	52.49	15.82	53	20	83	135.9	22.28	81.81	11.51	54.09	15.02
	SWAN	USA	737	0	13.16	46.52	2.7	46.3	42	53	113.9	15.34	73.77	9.94	40.13	10.42
	UKB	UK	361014	53.72	10.3	56.81	8.01	58	39	72	141.48	20.61	84.49	11.21	56.99	14.13
	WGHS	USA	22983	0	11.66	54.17	7.06	52	38	80	125.57	16.44	78.01	10.68	47.57	10.36
	WHI-GARNET	USA	3449	0	11.48	65.74	6.91	66	50	79	135.04	20.72	78.6	10.93	56.44	15.83
	WHI-WHIMS	USA	5037	0	7.09	68.07	5.8	68	50	81	134.15	20.53	77.44	10.6	56.71	15.73
	YFS	Finland	2030	45.12	34.83	31.69	4.99	33	24	39	117.05	13.64	71	11.18	46.05	9.58
Hispanic/Latino and American Indian	BIOME	USA	2198	37.12	16.42	50.5	15.56	52	18	90	135.11	22.62	77.95	12.54	57.16	16.81
	CCHC	USA	1636	52.57	35.7	49.18	16.31	49.5	18	94	123.19	20.4	75.36	10.68	47.84	14.66
	CRONICAS	Peru	677	57.61	9.01	55.8	22.6	55.5	35.1	90.9	130.6	16.3	83.7	9.5	47	10.9
	IRASFS	USA	1021	41.04	22.33	40.67	13.67	39.35	18	81.18	117.46	17.49	76.72	10.62	40.72	11.89
	MESA	USA	1498	51.87	13.15	61.4	10.23	61	44	84	131.74	25.1	74.84	11.7	56.9	18.79
	MVP	USA	14976	92.95	23.68	61.84	12.93	64	22	100	139.15	19.53	81.83	11.33	57.32	15.44
	SOL	USA	11753	41.41	20.17	46.09	13.84	48	18	76	122.74	19.14	74.9	12	49.76	13.39
	UKB	UK	969	65.22	15.17	52.8	8.29	52	40	70	133.91	19.49	81.53	10.94	52.39	12.93
	WHI-SHARE	USA	3244	0	6.63	60.31	6.69	60	50	79	128.72	19.92	77.02	10.89	51.7	14.35
South Asian	RHS	Sri Lanka	2469	45.24	16.52	52.53	7.87	53	30	77	138.2	24.92	81.43	13.8	100.3	16.77
	SINDI	Singapore	2522	50.83	13.96	58	10	57	43	84	141.1	22.5	81.1	11	60.1	17.2
	UKB	UK	8058	45.93	9.02	53.51	8.51	53	40	72	139.48	21.13	85.44	11.28	54.04	14.28

## Sheet: Table S2 Genotyping, imputation
Supplementary Table S2. Genotyping, imputation, and statistical analysis software for participating studies.
Population	Cohort	Genotyping Platform	Imputation Software	Reference Panel (Build)	Association Test
African	AA-DHS	Illumina Omni5	Minimac4	TOPMed r2 (hg38)	GEM
	ARIC	Affymetrix Genome-Wide Human SNP Array 6.0	BioData Catalyst TOPMed Imputation Server	apps@topmed-r2@1.0.0 (hg38)	GEM
	AWI-GEN	h3array	imputation.sanger.ac.uk platform EAGLE2	African Genome ressource (hg37)	LinGxEScanR
	BioMe	Regeneron Infinium Global Screening Array	Michigan Imputation server pipeline (minimac)	TOPMed freeze 5 (hg38)	GEM
	BIOVU	Illumina MEGA-ex Array	Minimac3	HRC (hg37)	GEM
	CARDIA	Affymetrix 6.0 array	Michigan Imputation server	TOPMed reference panel (hg38)	LinGxEScanR
	CFS	Affymetrix 6.0, Illumina Omni Express	TOPMed Imputation Server	TOPMed freeze 5b (hg38)	MMAP, GEM
	CHS	Illumina HumanOmni1-Quad_v1 BeadChip system	minimac 4 (prephasing Eagle v2.4)	TOPMed Freeze5 (hg38)	LinGxEScanR
	GENOA	Affymetrix Genome-Wide Human SNP Array 6.0 or the Illumina Human 1M-Duo BeadChip	TOPMed Imputation server	TOPMed r2 (hg38)	MMAP, GEM
	HANDLS	Illumina 1M/1M-Duo/550K/370K/510S/240S	Minimac4 (TOPMed Imputation Server)	TOPMed r2 (hg38)	LinGxEScanR
	HRS	Illumina Omni2.5 Beadchip	minimac 4	TOPmed r2 (hg38)	GEM
	HUFS	Affymetrix Genome-Wide Human SNP Array 6.0	minimac4-1.0.2	TOPMed (mixed populations) (hg38)	MMAP, GEM
	HyperGEN	TOPMed WGS	None	None (hg38)	MMAP, GEM
	IRASFS	MEGA_Consortium_15063755_B2	impute_v2.3.2_x86_64_static	1000 Genomes + AGVP(preliminary) private reference panel (hg37)	MMAP, GEM
	JHS	Full TOPMed sequence, Freeze 8, filtered at MAF=0.0001	None	None (hg38)	MMAP, GEM
	JUPITER	Omni 1M Quad platform (Illumina, San Diego)	TOPMEd Imputation server	TOPMed (hg38)	GEM
	MESA	Affy6.0	Minimac4/TOPMed Imputation Server	TOPMed imputation V2 (hg38)	GEM
	MVP	Affymetrix	Minimac3	TopMED (hg38)	GEM
	SWAN	Illumina Multi-Ethnic Global Array (MEGA A1).	TOPMed Imputation server	TOPMed r2 (hg38)	GEM
	UKB	UK Biobank Axiom Array	IMPUTE2	Haplotype Reference Consortium (HRC), UK10K, and 1000G Phase 3 (hg37)	MMAP
	WHI-SHARE	Illumina HumanOmni1-Quad v1-0 B	Minimac	TOPMed freeze 8.1 (hg38)	EPACTS
East Asian	BBJ	(1) Infinium Omni Express Exome v.1.0, (2) Infinium Omni Express Exome v.1.2 and (3) a combination of Illumina Infinium Omni Express and Human Exome	TOPMed Imputation Server	TOPMed (Version R2 on GRCh38) (hg38)	GEM
	BES-610	Illumina Human610-Quad Beadchips	TOPMed Imputation Server (Minimac 4 - 1.0.2)	TOPMed R2 (hg38)	GEM
	BES-omni	Illumina OmniExpress	TOPMed Imputation Server (Minimac 4 - 1.0.2)	TOPMed R2 (hg38)	GEM
	CAGE-Amagasaki	illumina Omni2.5M	SHAPEIT/minimac3	1000G phase3v5 (http://genome.sph.umich.edu/wiki/Minimac3#Reference_Panels_for_Download) 2504 individuals of all ancestry (hg37)	LinGxEScanR
	CAGE-KING	Illumina OmniExpress-12	Minimac3	1000 genomes phase 3 all ancestries (hg37)	GEM
	GenSalt	Whole genome sequencing using Illumina	None	None (hg38)	MMAP, GEM
	KoGES	KoreanChip (https://www.nature.com/articles/s41598-018-37832-9#Sec11)	IMPUTE4	1000 Genomes Project Phase 3 data and Korean reference genome (hg37)	GEM
	Living Biobank (Chinese)	Illumina OmniExpress	TOPMed Imputation Server (Minimac 4 - 1.0.2)	TOPMed R2 (hg38)	GEM
	Living Biobank (Malay)	Illumina OmniExpress	TOPMed Imputation Server (Minimac 4 - 1.0.2)	TOPMed R2 (hg38)	GEM
	MESA	Affy6.0	Minimac4/TOPMed Imputation Server	TOPMed imputation V2 (hg38)	GEM
	SCES-610	Illumina610Quad	TOPMed Imputation Server (Minimac 4 - 1.0.2)	TOPMed R2 (hg38)	GEM
	SCES-omni	Illumina OmniExpress	TOPMed Imputation Server (Minimac 4 - 1.0.2)	TOPMed R2 (hg38)	GEM
	SiMES	Illumina610Quad	TOPMed Imputation Server (Minimac 4 - 1.0.2)	TOPMed R2 (hg38)	GEM
	SP2-1M	Illumina1Mduov3	TOPMed Imputation Server (Minimac 4 - 1.0.2)	TOPMed R2 (hg38)	GEM
	SP2-610	Illumina610Quad	TOPMed Imputation Server (Minimac 4 - 1.0.2)	TOPMed R2 (hg38)	GEM
	UKB	UK Biobank Axiom Array	IMPUTE2	Haplotype Reference Consortium (HRC), UK10K, and 1000G Phase 3 (hg37)	MMAP
European	AGES-GSA	Illumina Infinium Global Screening Array	Minimac3	HRC (hg37)	GEM
	AGES-HU370CNV	Illumina Hu370CNV	Minimac3	HRC (hg37)	GEM
	ARIC	Affymetrix Genome-Wide Human SNP Array 6.0	BioData Catalyst TOPMed Imputation Server	apps@topmed-r2@1.0.0 (hg38)	GEM
	ASCOT-SC	Illumina Human Omni Exome Express v8.1	Michigan Imputation Software	1000 Genomes Phase 3 (hg37)	GEM
	ASCOT-UK	Illumina HumanCNV 370	1000 Genomes Phase 3 v5	1000 Genomes Phase 3 v5 (hg37)	GEM
	ASPREE	Axiom 2.0 Precision Medicine Diversity Research Array (Thermo Fisher Scientific, CA)	Michigan Imputation Server	Haplotype Reference Consortium panel, European samples (hg38)	GEM
	ASPS	Illumina Human610-Quad BeadChip	TOPMed Imputation Server https://imputation.biodatacatalyst.nhlbi.nih.gov/	TOPMed version R2 (hg38)	MMAP
	ASPS-Fam	Affymetrix Genome-Wide Human SNP Array 6.0	TOPMed Imputation Server https://imputation.biodatacatalyst.nhlbi.nih.gov/	TOPMed version R2 (hg38)	MMAP
	AUGUR	Illumina Infinium® Global Screening Array 24	Minimac3	1000 genomes p3 v5 (hg37)	MMAP
	BIOVU	Illumina MEGA-ex Array	Minimac3	HRC (hg37)	GEM
	BRIGHT	Affy metrix GeneChip 500k array	Michigan Imputation cloud server	The HRC Panel (hg37)	GEM
	CARDIA	Affymetrix 6.0 array	Michigan Imputation server	TOPMed reference panel (hg38)	LinGxEScanR
	CFS	Illumina Omni Express	TOPMed Imputation Server	TOPMed freeze 5b (hg38)	MMAP, GEM
	CHS	Illumina 370CNV chip	minimac 4 (prephasing Eagle v2.4)	TOPMed Freeze5 (hg38)	LinGxEScanR
	Cilento	Illumina 370K and Illumina OmniExpress	TOPMed Imputation Server	TOPMED (hg38)	MMAP
	CoLaus	Affymetrix 500K SNP	minimac3	HRC version r1.1 (hg37)	LinGxEScanR
	DHS	Affymetrix 5.0	Minimac4	TOPMed r2 (hg38)	MMAP
	DIACORE	Axiom UK Biobank Array	minimac	1000 genomes p3 v5 (hg37)	MMAP
	DR's EXTRA	Cardio_Metabo_Chip_113 95247_A	MaCH/minimac	1000G Phase 1 Integrated Release Version 3 Haplotypes (2010-11 data freeze, 2012-03-14 haplotypes) on 1,092 individuals of all ethnic backgrounds and excludes monomorphic and singleton sites (hg37)	LinGxEScanR
	ELISABET	CNG	Minimac 4	TOPMED (hg38)	LinGxEScanR
	EXCEED	Affymetrix Axiom UK Biobank array	Michigan Imputation Server	Haplotype Reference Consortium (hg37)	MMAP, GEM
	FHS	Affymetrix Nsp, Sty and 50K gene centric	https://imputation.biodatacatalyst.nhlbi.nih.gov	TOPMed (Version R2 on GRC38) (hg38)	MMAP
	FUSION-CASES	Illumina HumanHap300 v1.1	TOPMed Imputation Server	TopMed-r2 (hg38)	GEM
	FUSION-CONTROLS	Illumina HumanHap300 v1.1	TOPMed Imputation Server	TopMed-r2 (hg38)	GEM
	GAPP	HumanCoreExome_V1-0, HumanCoreExome_v1-1	minimac3 (through HRC, Michigan server)	HRC r1.1 2016 (hg37)	GEM
	GENOA	Affymetrix Genome-Wide Human SNP Array 6.0, Illumina Human 1M-Duo 660-Quad, or Illumina Human 1M-Duo 610-Quad BeadChips	TOPMed Imputation server	TOPMed r2 (hg38)	MMAP, GEM
	GOLDN	WGS	None	None (hg37)
	HRS	Illumina Omni2.5 Beadchip	minimac 4	TOPmed r2 (hg38)	GEM
	HTO	Illumina 660W-Quad	Minimac4 on TOPMed Imputation server	TOPMed (hg38)	MMAP, GEM
	HyperGEN	TOPMed Imputation	McCarthy Group Tools	hg38 (hg38)	MMAP, GEM
	INGI-CAR	Illumina 370K	Shapeit/Inpute	1000 Genomes release 20130502 Plus WGS data (hg37)	MMAP
	INGI-FVG	Illumina 370K+ OmniExpress	Shapeit/Inpute	1000 Genomes release 20130502 Plus WGS data (hg37)	MMAP
	INGI-VBI	Illumina 370K, Illumina 700K	Shapeit/Inpute	1000 Genomes release 20130502 Plus WGS data (hg37)	MMAP
	JUPITER	Omni 1M Quad platform (Illumina, San Diego)	TOPMEd Imputation server	TOPMed (hg38)	GEM
	LBC1921	Illumina 610-Quadv1	Minimac4	TopMed freeze 8 (hg38)	LinGxEScanR
	LBC1936	Illumina 610-Quadv1	Minimac4	TopMed freeze 8 (hg38)	LinGxEScanR
	Lifelines-CS	Illumina Cyto SNP12 v2	Sanger server	HRC (hg37)	MMAP
	Lifelines-GSA	Illumina Global Screen Array	Sanger server	HRC (hg37)	MMAP
	LLFS	Illumina Omni 2.5	https://imputation.biodatacatalyst.nhlbi.nih.gov (phased with Eagle v2.4, imputed with minimac4 v1.3.3)	TOPMed reference panel (hg38)	MMAP
	MESA	Affy6.0	Minimac4/TOPMed Imputation Server	TOPMed imputation V2 (hg38)	GEM
	METSIM	Illumina HumanOmniExpress 12v1	TOPMed Imputation Server	TopMed-r2 (hg38)	MMAP, GEM
	MONALISA	CNG	Minimac 4	TOPMED (hg38)	LinGxEScanR
	MVP	Affymetrix	Minimac3	TopMED (hg38)	GEM
	NEO	Illumina HumanCoreExome-24v1_A Beadchip	Michigan Server	TopMed (hg38)	GEM
	NESDA	Perlegen-Affymetrix 5.0; Affymetrix 6.0 907K	Minimac	1000Genomes global panel phase 1 release v3 (hg37)	LinGxEScanR
	PROCARDIS-CASES	Illumina Human 1M and 610K quad arrays	TOPMed Imputation Server	TOPMed v5 (hg38)	MMAP
	PROCARDIS-CONTROLS	Illumina Human 1M and 610K quad arrays	TOPMed Imputation Server	TOPMed v5 (hg38)	MMAP
	PROSPER	Illumina HumanHap660K	michigan server	TopMed (hg38)	GEM
	SHIP-START	Affymetrix Genome-Wide Human SNP Array 6.0	Eagle v2.4 and Minimac4 (Michigan Impution Server)	TOPMed (version r2 2022) (hg38)	LinGxEScanR
	SHIP-TREND-B1	Illumina Infinium HumanOmni2.5 BeadChip	Eagle v2.4 and Minimac4 (Michigan Impution Server)	TOPMed (version r2 2022) (hg38)	LinGxEScanR
	SHIP-TREND-B2	Illumina Infinium Global Screening Array	Eagle v2.4 and Minimac4 (Michigan Impution Server)	TOPMed (version r2 2022) (hg38)	LinGxEScanR
	SWAN	Illumina Multi-Ethnic Global Array (MEGA A1).	TOPMed Imputation server	TOPMed r2 (hg38)	GEM
	UKB	UK Biobank Axiom Array	IMPUTE2	Haplotype Reference Consortium (HRC), UK10K, and 1000G Phase 3 (hg37)	MMAP
	WGHS	Illumina - HumanHap300 Duo+	TOPMEd Imputation server	TOPMed (hg38)	GEM
	WHI-GARNET	Affymetrix 6.0	Minimac	TOPMed freeze 8.0 (hg38)	EPACTS
	WHI-WHIMS	Affymetrix 6.0	Minimac	TOPMed freeze 8.0 (hg38)	EPACTS
	YFS	Illumina Human670-Quad Custom	Minimac4	TOPMed r2 (hg37)	GEM
Hispanic/Latino and American Indian	BioMe	Regeneron Infinium Global Screening Array	Michigan Imputation server pipeline (minimac)	TOPMed freeze 5 (hg38)	GEM
	CCHC	Illumina MEGAex	minimac 4 (prephasing Eagle v2.4)	TOPMed r2 (hg38)	MMAP, GEM
	CRONICAS	MEG chip, GDA chip	Michingan Imputation Server (Minimac3)	TOPMED (hg38)	GEM
	HCHS/SOL	Illumina Expanded Multi-Ethnic Genotyping Array (MEGA) 15063755 B2 MEGA array	TopMed server	TOPMed reference panel (hg38)	MMAP
	IRASFS	Illumina OmniExpress + 1S	Impute2	1000 Genomes Phase 3 (hg37)	MMAP
	MESA	Affy6.0	Minimac4/TOPMed Imputation Server	TOPMed imputation V2 (hg38)	GEM
	MVP	Affymetrix	Minimac3	TopMED (hg38)	GEM
	UKB	UK Biobank Axiom Array	IMPUTE2	Haplotype Reference Consortium (HRC), UK10K, and 1000G Phase 3 (hg37)	MMAP
	WHI-SHARE	HumanOmniExpressExome-8v1_B	Minimac	TOPMed freeze 8.2 (hg38)	EPACTS
South Asian	RHS	illumina 550K / Omni2.5M	SHAPEIT/minimac3	1000G phase3v5 (http://genome.sph.umich.edu/wiki/Minimac3#Reference_Panels_for_Download) 2504 individuals of all ancestry (hg37)	LinGxEScanR
	SINDI	Illumina610Quad	TOPMed Imputation Server (Minimac 4 - 1.0.2)	TOPMed R2 (hg38)	GEM
	UKB	UK Biobank Axiom Array	IMPUTE2	Haplotype Reference Consortium (HRC), UK10K, and 1000G Phase 3 (hg37)	MMAP

## Sheet: Table S3 Known Loci
Supplemental Table S3. Previously identified variants associated with blood pressure.														Column	Comments
														rsID	rsID
rsID	CHR	pos37	pos38	build	Source	PMID	LEADvsSEC	ANCESTRY	MAF	A1	A2	LocusGene_Final		CHR	CHR
rs1886773	1	1254436	N/A	37	Secondary_pre2018	28135244	SEC	EUR	0.0405	G	A	NADK-CPSF3L		pos37	all build 37 (unless not known for some GWAS-catalog SNPs, where build 37 position not available in PhenoScanner either)
rs307359	1	1280014	N/A	37	Evangelou2018	30224653;30595370	SEC	EUR	0.0703	G	A	DVL1		pos38	(for GWAS catalog SNPs, as previously sent)
rs4970439	1	1298411	N/A	37	BP-ICE	33230300	SEC	EUR	0.07	T	C	MXRA8		build	corresponding to what I previously sent (e.g. GWAS-catalog SNPs were build 38)
rs2649599	1	1305493	N/A	37	BP-ICE	33230300	SEC	EUR	0.1934	G	A	AURKAIP1		Source	Publication they first came from
rs28451771	1	1567089	N/A	37	BP-ICE	33230300	SEC	EUR	0.1212	C	T	MMP23B		PMID	PMID of their 1st publication
rs4648606	1	1584192	N/A	37	BP-ICE	33230300	SEC	EUR	0.2898	A	G	CDK11B		LEADvsSEC	"LEAD" if identified as a lead SNP from primary analysis; "SEC" if they were identified as a secondary SNP from a conditional analysis; or if originally published as a non-standard analysis
rs1014988	1	1680219	N/A	37	BP-ICE	33230300	SEC	EUR	0.499	A	G	SLC35E2		ANCESTRY	"EUR" if either originally published from an EUR analysis, or if there is GW-sig association in our recent ICBP EUR mega-meta GWAS; otherwise flagged here as coming from a "Mixed" or "non-EUR" analysis
rs494264	1	1681265	1749826	38	GWAS-catalog_June2022search	34594039	N/A	N/A	0.502	G	A	SLC35E2A - NADK		MAF	MAF either taken from our recent ICBP mega-meta EUR GWAS, or from PhenoScanner, depending on data availability, or listed as “RARE”)
rs7796	1	1684169	N/A	37	BP-ICE	33230300	SEC	EUR	0.4889	G	C	NADK		A1	A1 allele
rs139385870	1	1685921	N/A	37	Pre2018_357SNPs_in274knownLoci_fromEvangelouST4	28951623	LEAD	EUR	n/a	-	CCCTGGGACCGAAGTCGCCCCA	NADK-CPSF3L		A2	A2 allele
rs4648815	1	1687152	N/A	37	BP-ICE	33230300	SEC	EUR	0.4587	A	G	NADK		LocusGene_Final	Either the locus name assigned to the SNP in the original publication; or the nearest annotated gene; or taken from PhenoScanner SNP Info, if data available, or some are missing, or some also listed as “Intergenic” etc)
rs2076328	1	1687482	N/A	37	Kichaev2019	30595370	SEC	EUR	0.4895	T	G	NADK
rs262695	1	2144788	N/A	37	BP-ICE	30595370;33230300	SEC	EUR	0.3204	G	A	AL590822.1
rs260508	1	2187085	N/A	37	Evangelou2018	30224653	LEAD	EUR	0.385	G	T	SKI
rs12081179	1	2251119	N/A	37	Kichaev_2019(798)	30595370	SEC	EUR	0.225	G	A
rs2500281	1	3220382	N/A	37	Keaton_Warren_ICBPmegaMeta_NatGen_PrePrintOnline_2022	Pre-Print	SEC	EUR	0.2498	A	G	PRDM16
rs2493296	1	3327032	N/A	37	Kichaev2019	30595370	SEC	EUR	0.1429	T	C	PRDM16
rs2493292	1	3328659	N/A	37	Pre2018_357SNPs_in274knownLoci_fromEvangelouST4	27618448	LEAD	EUR	0.145	T	C	PRDM16
rs2493291	1	3329384	N/A	37	BP-ICE	33230300	SEC	EUR	0.1421	T	C	PRDM16
rs2493288	1	3330884	N/A	37	GWAS-catalog_June2022search	34594039	LEAD	EUR	0.1441	A	G	PRDM16
rs2181485	1	3548342	N/A	37	Zhu_Chakravarti_PleiotropyGWAS_GenEpi2022	34989438	SEC	EUR	0.2265	A	G
rs12135881	1	4781922	N/A	37	GxL_Sung2018_smokingSBPDBP	29455858	LEAD	nonEUR	0.0178	G	C	AJAP1∗
rs11121483	1	6263792	N/A	37	BP-ICE	33230300	SEC	EUR	0.3941	G	A	RPL22
rs709209	1	6278414	N/A	37	Pre2018_357SNPs_in274knownLoci_fromEvangelouST4	27618447	LEAD	EUR	0.3428	G	A	RNF207
rs846110	1	6282950	N/A	37	BP-ICE	33230300	SEC	EUR	0.0185	G	T	ICMT
rs9661802	1	6678864	N/A	37	Evangelou2018	30224653;30595370	SEC	EUR	0.3362	C	A	PHF13
rs12034227	1	6681275	N/A	37	BP-ICE	33230300	SEC	EUR	0.3391	C	A	PHF13
rs14057	1	6683240	N/A	37	Secondary_pre2018	28135244;30595370	SEC	EUR	0.3547	A	G	RNF207
rs4908678	1	7739250	N/A	37	Evangelou2018	30224653	LEAD	EUR	0.3719	C	T	CAMTA1
rs2252865	1	8422676	N/A	37	Evangelou2018	30224653	LEAD	EUR	0.3461	C	T	RERE
rs138050288	1	8460249	8400188	38	GWAS-catalog_June2022search	34594039	N/A	N/A	-	-	CA	RERE
rs767679894	1	8472788	8412728	38	Hoffman2017	27841878	LEAD	EUR	N/A	A	T	RERE
rs1763839	1	8473336	N/A	37	BP-ICE	33230300	SEC	EUR	0.3331	A	G	RERE
rs301804	1	8476441	N/A	37	BP-ICE	33230300	SEC	EUR	0.3029	G	C	RERE
rs301807	1	8484823	N/A	37	GWAS-catalog_June2022search	34594039	LEAD	EUR	0.4236	G	A	RERE-AS1, RERE
rs302714	1	8486131	N/A	37	Kichaev2019	30595370	SEC	EUR	0.3327	C	A	RERE
rs17393144	1	9210262	N/A	37	Evangelou2018	30224653	SEC	EUR	0.3121	A	G	MIR34AHG
rs60259384	1	9439983	9379924	38	GWAS-catalog_June2022search	34594039	N/A	N/A	0.6123	G	T	SPSB1 - LINC02606
rs2153304	1	9441586	N/A	37	BP-ICE	30595370;33230300	SEC	EUR	0.4309	A	G	SPSB1
rs9662255	1	9441949	N/A	37	Pre2018_357SNPs_in274knownLoci_fromEvangelouST4	27841878;28951623	LEAD	EUR	0.4238	A	C	SPSB1[89009]-SLC25A33[200882];chr1mb9
rs182770070	1	10000476	N/A	37	BP-ICE	30595370;33230300	SEC	EUR	0.9891	A	T	LZIC
rs112682076	1	10357806	N/A	37	BP-ICE	33230300	SEC	EUR	0.0109	C	G	KIF1B
rs729104	1	10703628	N/A	37	BP-ICE	33230300	SEC	EUR	0.0579	T	C	CASZ1
rs143353512	1	10733079	N/A	37	Zhu_Chakravarti_PleiotropyGWAS_GenEpi2022	34989438	SEC	EUR	0.0363	A	G	CASZ1
rs284277	1	10790797	N/A	37	Kichaev2019	30595370	SEC	EUR	0.3663	A	C	CASZ1
rs17035646	1	10796547	N/A	37	BP-ICE	30595370;33230300	SEC	EUR	0.3417	A	G	CASZ1
rs880315	1	10796866	N/A	37	Pre2018_357SNPs_in274knownLoci_fromEvangelouST4	20479155	LEAD	EUR	0.344	C	T	CASZ1
rs34071855	1	10798489	N/A	37	GWAS-catalog_June2022search	33603002	LEAD	EUR	0.3464	G	C	CASZ1
rs682178	1	10798552	N/A	37	BP-ICE	33230300	SEC	EUR	0.382	C	T	CASZ1
rs2982373	1	11377114	N/A	37	BP-ICE	33230300	SEC	EUR	0.2877	A	G	UBIAD1
rs2982374	1	11386623	N/A	37	BP-ICE	33230300	SEC	EUR	0.3316	T	C	UBIAD1
rs4846049	1	11850365	N/A	37	Pre2018_357SNPs_in274knownLoci_fromEvangelouST4	22100073	LEAD	EUR	0.3248	G	T	MTHFR-NPPB
rs41394446	1	11851927	N/A	37	BP-ICE	33230300	SEC	EUR	0.0417	T	C	MTHFR
rs17037390	1	11860843	N/A	37	Secondary_pre2018	27618452	SEC	EUR	0.1611	A	G	MTHFR-NPPB
rs17367504	1	11862778	N/A	37	Pre2018_357SNPs_in274knownLoci_fromEvangelouST4	19430483	LEAD	EUR	0.1588	G	A	MTHFR-NPPB
rs17376328	1	11876662	N/A	37	BP-ICE	33230300	SEC	EUR	0.0542	A	G	CLCN6
rs149764880	1	11880731	11820674	38	GWAS-catalog_June2022search	34594039	N/A	N/A	0.8618	G	T	CLCN6
rs138473600	1	11880755	11820698	38	GWAS-catalog_June2022search	34594039	N/A	N/A	0.8638	C	T	CLCN6
rs56153133	1	11885647	N/A	37	Kichaev2019	30595370	SEC	EUR	0.1595	G	A	CLCN6
rs55857306	1	11895795	N/A	37	Kichaev2019	30595370	SEC	EUR	0.1596	A	G	CLCN6
rs55892892	1	11896856	N/A	37	BP-ICE	33230300	SEC	EUR	0.0559	A	C	CLCN6
rs2272803	1	11898789	N/A	37	Secondary_pre2018	27618452	SEC	EUR	0.0503	T	G	MTHFR-NPPB
rs61764044	1	11905851	N/A	37	BP-ICE	33230300	SEC	EUR	0.0561	G	A	NPPA
rs5068	1	11905974	N/A	37	Pre2018_357SNPs_in274knownLoci_fromEvangelouST4	19219041	LEAD	EUR	0.0562	G	A	MTHFR-NPPB
rs5066	1	11905995	N/A	37	BP-ICE	33230300	SEC	EUR	0.0636	A	C	NPPA
rs12744757	1	11906821	N/A	37	BP-ICE	33230300	SEC	EUR	0.0636	T	C	NPPA
rs202102042	1	11907171	N/A	37	Giri2018_MVP	30578418	LEAD	Mixed	0.001	C	T	NPPA
rs41300100	1	11908146	N/A	37	BP-ICE	33230300	SEC	EUR	0.004	C	G	NPPA
rs34550591	1	11973523	N/A	37	GWAS-catalog_June2022search	31879980	LEAD	EUR	0.047	C	A	RNU5E-4P - KIAA2013
rs114876986	1	12090676	N/A	37	Kichaev_2019(798)	30595370	SEC	EUR	0.005	C	T	MIIP
rs3013105	1	13802325	N/A	37	BP-ICE	33230300	LEAD	EUR	0.3983	C	T	LRRC38
rs140881076	1	15364113	N/A	37	GxL_Sung2019_smokingMAPandPP	31127295	SEC	nonEUR	1	C	T	KAZN
rs7553381	1	15480494	N/A	37	Keaton_Warren_ICBPmegaMeta_NatGen_PrePrintOnline_2022	Pre-Print	SEC	EUR	0.2397	A	C	TMEM51
rs3820068	1	15798197	N/A	37	Pre2018_357SNPs_in274knownLoci_fromEvangelouST4	27841878;28951623;30595370	LEAD	EUR	0.1965	G	A	CELA2A
rs7516462	1	15972597	N/A	37	BP-ICE	33230300	SEC	EUR	0.2634	T	C	DDI2
rs78873257	1	15973745	N/A	37	Kichaev2019	30595370	SEC	EUR	0.2813	C	T	DDI2
rs35862921	1	15999345	15672851	38	GWAS-catalog_June2022search	34594039	N/A	N/A	-	-	C	DDI2 - PLEKHM2
rs34045253	1	16047073	15720578	38	GWAS-catalog_June2022search	34594039	N/A	N/A	-	-	T	PLEKHM2
rs848309	1	16308447	N/A	37	BP-ICE	30595370;33230300	SEC	EUR	0.4292	C	T	ZBTB17
rs1048238	1	16341649	N/A	37	Pre2018_357SNPs_in274knownLoci_fromEvangelouST4	28739976	LEAD	EUR	0.4387	T	C	HSPB7
rs2273113	1	17287414	N/A	37	Zhu_Chakravarti_PleiotropyGWAS_GenEpi2022	34989438	SEC	EUR	0.4223	C	T
rs2284746	1	17306675	N/A	37	BP-ICE	33230300	LEAD	Mixed	0.4821	G	C	MFAP2
rs115356163	1	17466024	N/A	37	GxL_Sung2019_smokingMAPandPP	31127295	LEAD	nonEUR	1	C	T	PADI2
rs2320590	1	21155195	N/A	37	Keaton_Warren_ICBPmegaMeta_NatGen_PrePrintOnline_2022	Pre-Print	LEAD	EUR	0.4501	T	C	EIF4G3
rs2807337	1	22577371	N/A	37	Evangelou2018	30224653	LEAD	EUR	0.3677	C	T	WNT4
rs150266910	1	23442265	N/A	37	Evangelou2018	30224653	LEAD	EUR	0.177	T	C	KDM1A
rs12140788	1	23659214	N/A	37	Keaton_Warren_ICBPmegaMeta_NatGen_PrePrintOnline_2022	Pre-Print	SEC	EUR	0.178	A	C	HNRNPR
rs10917420	1	24062987	N/A	37	Kichaev_2019(798)	30595370	SEC	EUR	0.477	T	C
rs72654647	1	25022314	N/A	37	BP-ICE	30595370;33230300	SEC	EUR	0.2462	A	G	SRRM1
rs6686889	1	25030470	N/A	37	Pre2018_357SNPs_in274knownLoci_fromEvangelouST4	28951623	LEAD	EUR	0.2537	T	C	chr1mb25
rs4543739	1	25049680	24723189	38	GWAS-catalog_June2022search	34594039	N/A	N/A	0.7316	A	C	SRRM1 - CLIC4
rs71014329	1	25348950	25022460	38	GWAS-catalog_June2022search	34594039	N/A	N/A	-	-	T	RUNX3 - MIR4425
rs4320727	1	25351581	N/A	37	Evangelou2018	30224653;30595370	SEC	EUR	0.3695	A	G	MIR4425
rs311462	1	25419396	N/A	37	Keaton_Warren_ICBPmegaMeta_NatGen_PrePrintOnline_2022	Pre-Print	SEC	EUR	0.3395	C	G	MIR4425
rs10902723	1	26568542	N/A	37	Zhu_Chakravarti_PleiotropyGWAS_GenEpi2022	34989438	SEC	EUR	0.3491	C	T
rs12128814	1	26826111	N/A	37	Zhu_Chakravarti_PleiotropyGWAS_GenEpi2022	34989438	SEC	EUR	0.2778	A	G
rs12748152	1	27138393	N/A	37	BP-ICE	33230300	LEAD	EUR	0.0795	T	C	RN7SL165P
rs75460349	1	27180088	N/A	37	Giri2018_MVP	30578418	LEAD	EUR	0.0247	C	A	ZDHHC18
rs182050989	1	27262545	N/A	37	Kichaev2019	30595370	SEC	EUR	0.0348	T	C	NUDC
rs79598313	1	27284913	N/A	37	Evangelou2018	30224653	LEAD	EUR	0.0245	T	C	C1orf172
rs11247642	1	27699012	N/A	37	Evangelou2018	30224653	SEC	EUR	0.178	C	T	FCN3
rs2504779	1	27709020	N/A	37	BP-ICE	33230300	LEAD	EUR	0.0942	C	T	CD164L2
rs2504776	1	27770482	N/A	37	Giri2018_MVP	30578418	LEAD	EUR	0.0884	T	C	WASF2
rs74606343	1	27850075	N/A	37	Kichaev2019	30595370	SEC	EUR	0.0875	C	T	RP1-159A19.4
rs7512595	1	27857171	N/A	37	Giri2018_MVP	30578418	LEAD	EUR	0.094	G	A	AHDC1
rs3737801	1	27960832	N/A	37	Evangelou2018	30224653	LEAD	EUR	0.0864	G	C	FGR
rs147515295	1	28389841	N/A	37	GxL_Sung2019_smokingMAPandPP	31127295	LEAD	nonEUR	-	-	G	EYA3; SESN2
rs143167197	1	28734372	N/A	37	Evangelou2018	30224653;30595370	LEAD	EUR	0.072	G	A	PHACTR4
rs61748637	1	28793149	N/A	37	Giri2018_MVP	30578418	LEAD	EUR	0.0708	G	C	PHACTR4
rs61785974	1	28800380	N/A	37	BP-ICE	33230300	LEAD	EUR	0.2848	A	C	PHACTR4
rs6689862	1	28837443	N/A	37	Giri2018_MVP	30578418	LEAD	EUR	0.0869	C	T	RCC1
rs2853736	1	28838198	N/A	37	Evangelou2018	30224653	SEC	EUR	0.3069	G	T	-
rs56906456	1	29272776	N/A	37	Kichaev2019	30595370	SEC	EUR	0.0854	T	C	EPB41
rs1565716	1	29549216	N/A	37	Evangelou2018	30224653	LEAD	EUR	0.0698	A	G	MECR
rs11809589	1	31970118	N/A	37	GxL_Sung2018_smokingSBPDBP	29455858	LEAD	nonEUR	0.001	A	G	FABP3;SERINC2;TINAGL1
rs4652875	1	33868469	N/A	37	Evangelou2018	30224653	LEAD	EUR	0.4209	G	C	PHC2
rs11264074	1	38052061	N/A	37	Zhu_Chakravarti_PleiotropyGWAS_GenEpi2022	34989438	SEC	EUR	0.143	G	A	GNL2(0)
rs6697632	1	38061572	N/A	37	Zhu_Chakravarti_PleiotropyGWAS_GenEpi2022	34989438	SEC	EUR	0.1473	T	G
rs9729719	1	38298207	N/A	37	Pre2018_357SNPs_in274knownLoci_fromEvangelouST4	27841878	LEAD	EUR	0.2919	A	G	MTF1
rs28474373	1	38403967	N/A	37	Giri2018_MVP	30578418	SEC	Mixed	n/a	A	C	INPP5B
rs72661887	1	38416310	N/A	37	BP-ICE	30595370;33230300	SEC	EUR	0.4453	T	C	INPP5B
rs28585598	1	38426354	N/A	37	GWAS-catalog_June2022search	34594039	LEAD	EUR	0.2714	A	G	SF3A3
rs10890285	1	38453576	N/A	37	BP-ICE	33230300	SEC	EUR	0.2854	C	A	SF3A3
rs4360494	1	38455891	N/A	37	Pre2018_357SNPs_in274knownLoci_fromEvangelouST4	28951623	LEAD	EUR	0.4519	C	G	SF3A3
rs67963450	1	38458020	37992348	38	GWAS-catalog_June2022search	34594039	N/A	N/A	-	-	C	RNU6-510P - FHL3
rs72665470	1	38797237	N/A	37	BP-ICE	33230300	SEC	EUR	0.0477	C	T	RP11-329N22.2
rs4660293	1	40028180	N/A	37	Pre2018_357SNPs_in274knownLoci_fromEvangelouST4	27618448	LEAD	EUR	0.2373	G	A	PABPC4
rs12134085	1	40763095	N/A	37	Keaton_Warren_ICBPmegaMeta_NatGen_PrePrintOnline_2022	Pre-Print	LEAD	EUR	0.198	T	C	COL9A2
rs1138293	1	41486245	N/A	37	BP-ICE	33230300	LEAD	EUR	0.196	T	C	SLFNL1
rs143365597	1	41540902	N/A	37	BP-ICE	33230300	SEC	Mixed	0.004	A	G	SCMH1
rs1892425	1	41744821	N/A	37	GWAS-catalog_June2022search	34594039	LEAD	EUR	0.2377	A	G	SCMH1 - FOXO6
rs2154319	1	41745770	N/A	37	BP-ICE	33230300	LEAD	EUR	0.2168	C	T	RP11-399E6.1
rs11210029	1	41865293	N/A	37	Evangelou2018	30224653;30595370	LEAD	EUR	0.3674	G	A	FOXO6
rs1408945	1	42364877	N/A	37	GWAS-catalog_June2022search	34594039	LEAD	EUR	0.4236	T	G	HIVEP3
rs34538877	1	42383670	N/A	37	Kichaev2019	30595370	SEC	EUR	0.4231	T	C	HIVEP3
rs71654213	1	42389815	N/A	37	GWAS-catalog_June2022search	34594039	LEAD	EUR	0.3705	T	C	HIVEP3
rs7515635	1	42408070	N/A	37	Pre2018_357SNPs_in274knownLoci_fromEvangelouST4	27618452	LEAD	EUR	0.462	C	T	HIVEP3
rs1139978	1	42657196	N/A	37	BP-ICE	33230300	SEC	Mixed	0.1384	G	T	FOXJ3
rs112050398	1	42993593	N/A	37	Zhu_Chakravarti_PleiotropyGWAS_GenEpi2022	34989438	SEC	EUR	0.0388	G	A	CCDC30
rs61777387	1	43001755	N/A	37	Giri2018_MVP	30578418	LEAD	EUR	0.3069	T	C	CCDC30
rs72659998	1	43037556	N/A	37	Evangelou2018	30224653	LEAD	EUR	0.1538	T	C	CCDC30
rs12116637	1	43066594	N/A	37	Giri2018_MVP	30578418	LEAD	EUR	0.2879	A	G	CCDC30
rs3768046	1	43766426	N/A	37	GWAS-catalog_June2022search	34594039	LEAD	EUR	0.3806	G	A	C1orf210 - TIE1
rs839755	1	43856410	N/A	37	Evangelou2018	30224653	LEAD	EUR	0.3833	C	A	SZT2
rs839758	1	43862158	N/A	37	GWAS-catalog_June2022search	34594039	LEAD	EUR	0.4592	G	A	SZT2
rs2782643	1	43886494	N/A	37	BP-ICE	33230300	LEAD	EUR	0.4158	T	C	SZT2
rs6954	1	43916642	N/A	37	Giri2018_MVP	30578418	LEAD	EUR	0.3904	C	T	SZT2
rs2251804	1	43917409	N/A	37	GWAS-catalog_June2022search	34594039	LEAD	EUR	0.4198	C	T	HYI, SZT2
rs2782652	1	43926305	N/A	37	Kichaev2019	30595370	SEC	EUR	0.4497	C	T	HYI-AS1
rs272564	1	45012273	N/A	37	Zhu_Chakravarti_PleiotropyGWAS_GenEpi2022	34989438	SEC	EUR	0.2846	C	A	RNF220(0)
rs666720	1	46020795	N/A	37	Giri2018_MVP	30578418	LEAD	EUR	0.4378	C	T	AKR1A1
rs512083	1	46027355	N/A	37	Evangelou2018	30224653	LEAD	EUR	0.4664	C	T	AKR1A1
rs569967909	1	46182895	45717222	38	GWAS-catalog_June2022search	34594039	N/A	N/A	-	-	AA	IPP
rs11211199	1	46287869	N/A	37	BP-ICE	33230300	LEAD	EUR	0.4371	C	T	MAST2
rs1707336	1	46493460	N/A	37	BP-ICE	33230300	LEAD	EUR	0.435	G	T	MAST2
rs12142296	1	46541679	N/A	37	Evangelou2018	30224653	LEAD	EUR	0.1354	G	T	PIK3R3
rs12760654	1	47669325	N/A	37	Zhu_Chakravarti_PleiotropyGWAS_GenEpi2022	34989438	SEC	EUR	0.2072	A	G
rs688540	1	48002447	N/A	37	Keaton_Warren_ICBPmegaMeta_NatGen_PrePrintOnline_2022	Pre-Print	SEC	EUR	0.1343	A	G	FOXD2
rs4926923	1	48109225	N/A	37	Evangelou2018	30224653;30595370	LEAD	EUR	0.089	C	T	FLJ00388
rs11579440	1	49052423	N/A	37	Evangelou2018	30224653	LEAD	EUR	0.1513	C	T	AGBL4
rs78866251	1	50440922	N/A	37	Zhu_Chakravarti_PleiotropyGWAS_GenEpi2022	34989438	SEC	EUR	0.013	C	A
rs147696085	1	51021867	N/A	37	Pre2018_357SNPs_in274knownLoci_fromEvangelouST4	27841878	LEAD	EUR	0.0921	A	G	FAF1
rs12097606	1	51227064	50761392	38	GWAS-catalog_June2022search	34594039	N/A	N/A	0.9026	G	T	FAF1
rs12095997	1	51391845	N/A	37	BP-ICE	33230300	SEC	EUR	0.0913	T	C	FAF1
rs116287796	1	51457442	N/A	37	BP-ICE	33230300	SEC	EUR	0.0181	T	C	CDKN2C
rs6681713	1	51527684	N/A	37	Evangelou2018	30224653	LEAD	EUR	0.0182	G	T	MIR4421
rs78651450	1	52060644	N/A	37	BP-ICE	33230300	SEC	EUR	0.0385	A	G	OSBPL9
rs2819470	1	56167503	N/A	37	BP-ICE	33230300	SEC	EUR	0.2177	C	T	RP11-90C4.1
rs112557609	1	56576924	N/A	37	Pre2018_357SNPs_in274knownLoci_fromEvangelouST4	28951623	LEAD	EUR	0.3434	A	G	RP4-710M16.1-PPAP2B
rs112523092	1	56604635	N/A	37	GWAS-catalog_June2022search	34594039	LEAD	EUR	0.3491	T	C	LINC01755 - RPSAP20
rs778124	1	56606206	N/A	37	BP-ICE	30595370;33230300	SEC	EUR	0.3753	A	G	RP1-158P9.1
rs10449752	1	56617947	56152275	38	GWAS-catalog_June2022search	34594039	N/A	N/A	0.3867	G	T	LINC01755 - RPSAP20
rs6588634	1	56938218	N/A	37	Secondary_pre2018	28135244	SEC	EUR	0.1073	T	C	RP4-710M16.1-PPAP2B
rs10789022	1	56940134	N/A	37	BP-ICE	33230300	SEC	EUR	0.3924	T	C	PLPP3
rs55869368	1	56986633	N/A	37	Kichaev2019	30595370	SEC	EUR	0.0919	T	C	PLPP3
rs56322312	1	56991890	N/A	37	BP-ICE	33230300	SEC	EUR	0.0913	T	G	PLPP3
rs2404715	1	57008778	N/A	37	Pre2018_357SNPs_in274knownLoci_fromEvangelouST4	27841878	LEAD	EUR	0.0914	T	C	PPAP2B
rs12745935	1	59644082	59178410	38	GWAS-catalog_June2022search	34594039	N/A	N/A	0.7584	A	G	LINC01358, FGGY-DT
rs17535443	1	59646056	N/A	37	BP-ICE	33230300	SEC	EUR	0.2703	A	G	HSD52
rs11207420	1	59646524	N/A	37	BP-ICE	33230300	SEC	EUR	0.2703	A	G	HSD52
rs11207423	1	59650829	N/A	37	Kichaev2019	30595370	SEC	EUR	0.2742	C	G	HSD52
rs3889199	1	59653742	N/A	37	Pre2018_357SNPs_in274knownLoci_fromEvangelouST4	28951623	LEAD	EUR	0.2853	G	A	FGGY
rs60199046	1	59663341	N/A	37	Pre2018_357SNPs_in274knownLoci_fromEvangelouST4	27841878	LEAD	EUR	0.2864	G	A	HSD52[65734]-MIR4711[535627]
rs6678642	1	59680246	N/A	37	Kichaev2019	30595370	SEC	EUR	0.3342	G	T	LINC01358
rs6700125	1	59702797	N/A	37	Keaton_Warren_ICBPmegaMeta_NatGen_PrePrintOnline_2022	Pre-Print	SEC	EUR	0.3421	C	T	FGGY
rs11207431	1	59711429	N/A	37	BP-ICE	33230300	SEC	EUR	0.3604	C	T
rs78859255	1	59804958	N/A	37	Zhu_Chakravarti_PleiotropyGWAS_GenEpi2022	34989438	SEC	EUR	0.0257	A	G	FGGY(0)
rs835445	1	59879372	N/A	37	BP-ICE	33230300	SEC	EUR	0.4731	C	A	FGGY
rs2092867	1	61877445	N/A	37	Keaton_Warren_ICBPmegaMeta_NatGen_PrePrintOnline_2022	Pre-Print	LEAD	EUR	0.353	A	C	NFIA
rs60353084	1	65606936	N/A	37	Zhu_Chakravarti_PleiotropyGWAS_GenEpi2022	34989438	SEC	EUR	0.2471	G	A
rs12136922	1	67007389	N/A	37	Kichaev2019	30595370	SEC	EUR	0.4981	A	G	SGIP1
rs7547570	1	67008495	N/A	37	Giri2018_MVP	30578418	LEAD	EUR	0.3813	A	G	SGIP1
rs7553325	1	67010104	N/A	37	GWAS-catalog_June2022search	34594039	LEAD	EUR	0.4949	T	C	SGIP1
rs6662330	1	67018728	N/A	37	Giri2018_MVP	30578418	LEAD	EUR	0.2021	T	C	SGIP1
rs20354	1	67071356	N/A	37	Evangelou2018	30224653	LEAD	EUR	0.1333	T	G	SGIP1
rs7546149	1	67101105	N/A	37	GWAS-catalog_June2022search	34594039	LEAD	EUR	0.1021	G	A	SGIP1
rs1886686	1	67390468	N/A	37	BP-ICE	33230300	LEAD	Mixed	0.2638	G	C	WDR78
rs10889711	1	68143195	N/A	37	Keaton_Warren_ICBPmegaMeta_NatGen_PrePrintOnline_2022	Pre-Print	LEAD	EUR	0.3679	C	T	GADD45A
rs1938450	1	68359482	N/A	37	Zhu_Chakravarti_PleiotropyGWAS_GenEpi2022	34989438	SEC	EUR	0.3249	A	G	GNG12-AS1(0)
rs12084868	1	72229240	N/A	37	Keaton_Warren_ICBPmegaMeta_NatGen_PrePrintOnline_2022	Pre-Print	LEAD	EUR	0.0283	A	G	NEGR1
rs17381664	1	78048331	N/A	37	BP-ICE	33230300	LEAD	EUR	0.3994	C	T	ZZZ3
rs1166697	1	78390429	N/A	37	Zhu_Chakravarti_PleiotropyGWAS_GenEpi2022	34989438	SEC	EUR	0.081	T	G	NEXN
rs750720	1	78421785	N/A	37	Keaton_Warren_ICBPmegaMeta_NatGen_PrePrintOnline_2022	Pre-Print	SEC	EUR	0.0809	A	G	FUBP1
rs34517439	1	78450517	N/A	37	Evangelou2018	30224653	LEAD	EUR	0.1176	A	C	DNAJB4
rs17391694	1	78623626	N/A	37	BP-ICE	33230300	LEAD	EUR	0.1311	T	C	RNFT1P2
rs2275902	1	79357360	N/A	37	BP-ICE	33230300	LEAD	EUR	0.2962	C	G	ADGRL4
rs985277	1	79403751	N/A	37	Zhu_Chakravarti_PleiotropyGWAS_GenEpi2022	34989438	SEC	EUR	0.3984	G	T
rs11162906	1	80500074	N/A	37	Zhu_Chakravarti_PleiotropyGWAS_GenEpi2022	34989438	SEC	EUR	0.3487	C	A	AC098657.2
rs6683704	1	81666041	N/A	37	Kichaev_2019(798)	30595370	SEC	EUR	0.3538	C	T
rs12034319	1	86040107	N/A	37	Evangelou2018	30224653	LEAD	EUR	0.2198	A	G	DDAH1
rs9658584	1	86047311	N/A	37	Giri2018_MVP	30578418	LEAD	EUR	0.2057	C	G	CYR61
rs385437	1	86822231	N/A	37	Evangelou2018	30224653	LEAD	EUR	0.1398	G	A	ODF2L
rs72720129	1	86900869	N/A	37	Zhu_Chakravarti_PleiotropyGWAS_GenEpi2022	34989438	SEC	EUR	0.3426	G	T	CLCA2(0)
rs61771715	1	87928669	N/A	37	Kichaev_2019(798)	30595370	SEC	EUR	0.0849	A	G
rs12032672	1	88625636	N/A	37	Kichaev_2019(798)	30595370	SEC	EUR	0.3384	C	A
rs10923038	1	88651771	N/A	37	Evangelou2018	30224653	LEAD	EUR	0.3844	A	C	PKN2
rs35798904	1	89146660	88680978	38	GWAS-catalog_June2022search	34594039	N/A	N/A	-	CT	C	PKN2-AS1
rs305219	1	89210859	N/A	37	GWAS-catalog_June2022search	34594039	LEAD	EUR	0.3745	T	C	PKN2
rs10922492	1	89304059	N/A	37	BP-ICE	33230300	SEC	EUR	0.3742	A	T	PKN2
rs12035750	1	89332099	N/A	37	BP-ICE	30595370;33230300	SEC	EUR	0.3729	C	T	GTF2B
rs10922502	1	89360158	N/A	37	Pre2018_357SNPs_in274knownLoci_fromEvangelouST4	28951623	LEAD	EUR	0.3737	G	A	GTF2B
rs6679817	1	89363264	N/A	37	Kichaev2019	30595370	SEC	EUR	0.3568	T	C	GTF2B
rs113563325	1	90128389	N/A	37	Kichaev_2019(798)	30595370	SEC	EUR	0.1422	A	T
rs12032393	1	90179532	N/A	37	Keaton_Warren_ICBPmegaMeta_NatGen_PrePrintOnline_2022	Pre-Print	SEC	EUR	0.1438	G	A	LRRC8C
rs2065152	1	90228519	N/A	37	Evangelou2018	30224653	LEAD	EUR	0.3574	T	C	RP11-302M6.4
rs17516329	1	92319781	N/A	37	Evangelou2018	30224653	LEAD	EUR	0.3133	T	A	TGFBR3
rs12145044	1	93524045	N/A	37	Keaton_Warren_ICBPmegaMeta_NatGen_PrePrintOnline_2022	Pre-Print	LEAD	EUR	0.0479	G	T	MTF2
rs7514579	1	94051350	N/A	37	Evangelou2018	30224653	LEAD	EUR	0.2299	C	A	BCAR3
rs17396055	1	94730954	N/A	37	Evangelou2018	30224653	LEAD	EUR	0.3299	A	G	ARHGAP29
rs182662555	1	96289336	N/A	37	GxL_Sung2018_smokingSBPDBP	29455858	LEAD	nonEUR	0	C	T	LOC101928219
rs114558965	1	100829685	N/A	37	GxL_Fuentes_Educ	32372009	LEAD	mixed	1	A	C	CDC14A
rs35041402	1	103041318	N/A	37	Giri2018_MVP	30578418	LEAD	Mixed	RARE	C	T	Intergenic
rs36209093	1	110229787	N/A	37	Keaton_Warren_ICBPmegaMeta_NatGen_PrePrintOnline_2022	Pre-Print	LEAD	EUR	0.3125	T	C	GSTM1
rs390923	1	110499669	N/A	37	Zhu_Chakravarti_PleiotropyGWAS_GenEpi2022	34989438	SEC	EUR	0.4132	G	A
rs565522	1	112261533	N/A	37	Keaton_Warren_ICBPmegaMeta_NatGen_PrePrintOnline_2022	Pre-Print	LEAD	EUR	0.4349	C	T	RAP1A
rs1620668	1	113023980	N/A	37	Secondary_pre2018	27618452	SEC	EUR	0.1635	G	A	ST7L-CAPZA1-MOV10
rs10776752	1	113044328	N/A	37	Kichaev2019	30595370	SEC	EUR	0.0785	T	G	WNT2B
rs3790604	1	113046879	N/A	37	GWAS-catalog_June2022search	34594039	LEAD	EUR	0.0783	A	C	WNT2B
rs3790606	1	113052186	N/A	37	Secondary_pre2018	27618452	SEC	EUR	0.3153	C	G	ST7L-CAPZA1-MOV10
rs351370	1	113054659	N/A	37	Secondary_pre2018	27618452	SEC	EUR	0.4077	T	C	ST7L-CAPZA1-MOV10
rs551408639	1	113126977	N/A	37	Giri2018_MVP	30578418	SEC	Mixed	0.001	A	T	ST7L
rs17030613	1	113190807	N/A	37	Pre2018_357SNPs_in274knownLoci_fromEvangelouST4	21572416	LEAD	EUR	0.2075	C	A	ST7L-CAPZA1-MOV10
rs2932538	1	113216543	N/A	37	Pre2018_357SNPs_in274knownLoci_fromEvangelouST4	21909115	LEAD	EUR	0.2557	G	A	ST7L-CAPZA1-MOV10
rs2279499	1	113247563	N/A	37	Kichaev2019	30595370	SEC	EUR	0.2132	A	G	RHOC
rs6537762	1	113434443	N/A	37	Evangelou2018	30224653	SEC	EUR	0.4341	C	A	RP3-522D1.2
rs1049434	1	113456546	N/A	37	Secondary_pre2018	27618447	SEC	EUR	0.4353	T	A	ST7L-CAPZA1-MOV10
rs773430	1	113536047	N/A	37	Kichaev2019	30595370	SEC	EUR	0.4269	T	C	SLC16A1-AS1
rs67882944	1	114958202	N/A	37	Zhu_Chakravarti_PleiotropyGWAS_GenEpi2022	34989438	SEC	EUR	0.2475	G	T	TRIM33
rs71664847	1	115019239	N/A	37	Keaton_Warren_ICBPmegaMeta_NatGen_PrePrintOnline_2022	Pre-Print	LEAD	EUR	0.1894	T	A	TRIM33
rs138443500	1	115826700	N/A	37	Kichaev2019	30595370	SEC	EUR	0.0162	G	T	NGF
rs145339349	1	115831202	N/A	37	Kichaev2019	30595370	SEC	EUR	0.0172	A	G	NGF
rs11102916	1	115836746	N/A	37	Hoffman2017	27841878	LEAD	EUR	0.0209	A	C	NGF
rs10489530	1	115839680	N/A	37	GWAS-catalog_June2022search	34594039	LEAD	EUR	0.0221	A	G	NGF-AS1, NGF
rs568032	1	115976048	N/A	37	Keaton_Warren_ICBPmegaMeta_NatGen_PrePrintOnline_2022	Pre-Print	SEC	EUR	0.0588	G	A	NGF-AS1
rs6677074	1	116278503	N/A	37	Zhu_Chakravarti_PleiotropyGWAS_GenEpi2022	34989438	SEC	EUR	0.451	A	C	CASQ2(0)
rs4073778	1	116297758	N/A	37	Keaton_Warren_ICBPmegaMeta_NatGen_PrePrintOnline_2022	Pre-Print	SEC	EUR	0.4303	A	C	CASQ2
rs6660103	1	116863416	N/A	37	Keaton_Warren_ICBPmegaMeta_NatGen_PrePrintOnline_2022	Pre-Print	SEC	EUR	0.2573	G	A	ATP1A1
rs12078697	1	117015118	N/A	37	Evangelou2018	30224653	LEAD	EUR	0.2116	C	G	RP4-655J12.4
rs6669446	1	118223275	N/A	37	Keaton_Warren_ICBPmegaMeta_NatGen_PrePrintOnline_2022	Pre-Print	LEAD	EUR	0.4214	C	T	TENT5C
rs17013645	1	119484849	N/A	37	Zhu_Chakravarti_PleiotropyGWAS_GenEpi2022	34989438	SEC	EUR	0.3306	A	G	TBX15(0)
rs1886914	1	119541452	N/A	37	Evangelou2018	30224653	LEAD	EUR	0.4122	G	C	RP4-712E4.1
rs72704264	1	145713305	N/A	37	Evangelou2018	30224653	LEAD	EUR	0.2143	C	G	CD160
rs111358816	1	150536180	150563705	38	GWAS-catalog_June2022search	34594039	N/A	N/A	0.5736	CAAG	C	MCL1
rs35661734	1	150551295	N/A	37	Zhu_Chakravarti_PleiotropyGWAS_GenEpi2022	34989438	SEC	EUR	0.0384	C	T	MCL1
rs11580946	1	150551327	N/A	37	BP-ICE	30595370;33230300	LEAD	Mixed	0.0153	A	G	MCL1
rs11585169	1	150572037	N/A	37	Evangelou2018	30224653	LEAD	EUR	0.4274	A	T	SNORA40
rs1336900	1	150679033	N/A	37	BP-ICE	33230300	SEC	Mixed	0.3928	A	G	HORMAD1
rs6684085	1	151357333	N/A	37	Zhu_Chakravarti_PleiotropyGWAS_GenEpi2022	34989438	SEC	EUR	0.197	C	T
rs60354484	1	151407974	N/A	37	Giri2018_MVP	30578418	LEAD	Mixed	n/a	-	T	POGZ
rs756799918	1	153464738	N/A	37	BP-ICE	33230300	SEC	EUR	RARE	C	T	RN7SL44P
rs138957616	1	153517092	N/A	37	Giri2018_MVP	30578418	LEAD	Mixed	n/a	-	C	S100A4
rs144899251	1	153606479	N/A	37	Kichaev2019	30595370	SEC	EUR	0.008	A	G	CHTOP
rs748314786	1	153660532	153688056	38	GWAS-catalog_June2022search	34226706	N/A	N/A	-	A	T	NPR1
rs35479618	1	153662423	N/A	37	Pre2018_357SNPs_in274knownLoci_fromEvangelouST4	27618448;30595370	LEAD	EUR	0.0169	A	G	NPR1
rs116245325	1	153665650	N/A	37	BP-ICE	33230300	SEC	EUR	0.003	C	T	NPR1
rs12030242	1	153753079	N/A	37	BP-ICE	33230300	SEC	EUR	0.174	C	T
rs11264871	1	153990890	N/A	37	BP-ICE	33230300	SEC	EUR	0.303	C	A	NUP210L
rs13796	1	154245917	N/A	37	Evangelou2018	30224653	LEAD	EUR	0.1359	C	T	UBAP2L
rs4474240	1	154457855	N/A	37	Keaton_Warren_ICBPmegaMeta_NatGen_PrePrintOnline_2022	Pre-Print	SEC	EUR	0.1655	C	A	SHE
rs74677851	1	155017432	N/A	37	Keaton_Warren_ICBPmegaMeta_NatGen_PrePrintOnline_2022	Pre-Print	SEC	EUR	0.1102	A	G	DCST1
rs11264304	1	155033317	N/A	37	Zhu_Chakravarti_PleiotropyGWAS_GenEpi2022	34989438	SEC	EUR	0.3019	C	T	ADAM15(0)|LOC100505666(0)
rs2990220	1	155190254	N/A	37	Takeuchi_NatComms2018	30487518	LEAD	EUR	N/A	N/A	N/A
rs760077	1	NA	155208991	38	GWAS-catalog_June2022search	34594039	N/A	N/A	0.3997	T	A	THBS3, MTX1
rs6661281	1	156074845	N/A	37	GWAS-catalog_June2022search	34594039	LEAD	EUR	0.4094	C	T	LMNA
rs76719272	1	156129796	N/A	37	Evangelou2018	30224653	LEAD	EUR	0.1296	T	C	SEMA4A
rs1185700	1	156450719	N/A	37	Keaton_Warren_ICBPmegaMeta_NatGen_PrePrintOnline_2022	Pre-Print	SEC	EUR	0.2411	A	G	MEF2D
rs6692560	1	163124381	N/A	37	Zhu_Chakravarti_PleiotropyGWAS_GenEpi2022	34989438	SEC	EUR	0.1077	A	C	RGS5(0)
rs2171690	1	164740099	N/A	37	Evangelou2018	30224653	LEAD	EUR	0.4622	C	T	RP11-506O24.1
rs4573493	1	166023209	N/A	37	Keaton_Warren_ICBPmegaMeta_NatGen_PrePrintOnline_2022	Pre-Print	LEAD	EUR	0.4914	C	T	FAM78B
rs7524019	1	167367193	N/A	37	Evangelou2018	30224653	LEAD	EUR	0.4872	T	C	POU2F1
rs545833	1	168689940	N/A	37	Zhu_Chakravarti_PleiotropyGWAS_GenEpi2022	34989438	SEC	EUR	0.2678	T	C	DPT
rs553721	1	168692244	N/A	37	Keaton_Warren_ICBPmegaMeta_NatGen_PrePrintOnline_2022	Pre-Print	SEC	EUR	0.2832	T	C	DPT
rs12731646	1	169090660	N/A	37	BP-ICE	30595370;33230300	SEC	EUR	0.4052	T	C	ATP1B1
rs10919070	1	169099037	N/A	37	BP-ICE	33230300	SEC	EUR	0.1265	C	A	ATP1B1
rs7519279	1	169207361	N/A	37	Pre2018_357SNPs_in274knownLoci_fromEvangelouST4	27841878	LEAD	EUR	0.336	C	G	NME7
rs10911356	1	172209747	N/A	37	Kichaev2019	30595370	SEC	EUR	0.2129	G	A	DNM3
rs10489290	1	172223403	N/A	37	Evangelou2018	30224653	SEC	EUR	0.2134	A	C	DNM3
rs12404490	1	172287323	N/A	37	BP-ICE	33230300	SEC	EUR	0.2163	G	A	DNM3
rs12405515	1	172357441	N/A	37	Pre2018_357SNPs_in274knownLoci_fromEvangelouST4	27841878;28951623	LEAD	EUR	0.428	T	G	DNM3
rs80263861	1	174725607	N/A	37	BP-ICE	33230300	SEC	EUR	0.0943	T	A
rs567058829	1	175111760	N/A	37	Hoffman2017	27841878	LEAD	EUR	-	-	T	TNN
rs3766694	1	175143207	N/A	37	BP-ICE	33230300	SEC	EUR	0.3983	C	T	KIAA0040
rs12118102	1	176634724	N/A	37	Evangelou2018	30224653	LEAD	EUR	0.0529	G	A	PAPPA2
rs61823000	1	176662649	N/A	37	GWAS-catalog_June2022search	34594039	LEAD	EUR	0.05	A	G	PAPPA2
rs11445608	1	178862380	178893246	38	GWAS-catalog_June2022search	34594039	N/A	N/A	-	-	T	RALGPS2
rs72707229	1	178868454	N/A	37	Keaton_Warren_ICBPmegaMeta_NatGen_PrePrintOnline_2022	Pre-Print	SEC	EUR	0.0909	A	C	RALGPS2
rs61747728	1	179526214	N/A	37	BP-ICE	33230300	LEAD	EUR	0.0402	T	C	NPHS2
rs150816167	1	179571862	N/A	37	Evangelou2018	30224653	LEAD	EUR	0.0455	C	T	TDRD5
rs79468905	1	180121784	N/A	37	Zhu_Chakravarti_PleiotropyGWAS_GenEpi2022	34989438	SEC	EUR	0.0457	T	C
rs3767199	1	180124667	N/A	37	Giri2018_MVP	30578418	LEAD	EUR	0.3428	T	G	QSOX1
rs10913934	1	180131640	N/A	37	Evangelou2018	30224653	LEAD	EUR	0.4076	T	G	QSOX1
rs7546227	1	180723297	N/A	37	Kichaev2019	30595370	SEC	EUR	0.4609	T	A	XPR1
rs1043069	1	180859368	N/A	37	Evangelou2018	30224653	LEAD	EUR	0.3833	G	T	XPR1
rs41475048	1	183058452	N/A	37	Evangelou2018	30224653	LEAD	EUR	0.2517	G	A	LAMC1
rs649614	1	183320192	N/A	37	Keaton_Warren_ICBPmegaMeta_NatGen_PrePrintOnline_2022	Pre-Print	SEC	EUR	0.4073	T	C	NMNAT2
rs10752919	1	183742384	N/A	37	Zhu_Chakravarti_PleiotropyGWAS_GenEpi2022	34989438	SEC	EUR	0.3737	G	A
rs749214	1	184536171	N/A	37	Kichaev2019	30595370	SEC	EUR	0.4477	C	T	C1orf21
rs4651224	1	184585182	N/A	37	Evangelou2018	30224653	LEAD	EUR	0.4487	T	C	C1orf21
rs9425339	1	NA	184678248	38	GWAS-catalog_June2022search	34594039	N/A	N/A	0.424	C	T	C1orf21 - EDEM3
rs861576	1	NA	184756263	38	GWAS-catalog_June2022search	34594039	N/A	N/A	0.4043	T	C	EDEM3 - NIBAN1
rs861581	1	NA	184763135	38	GWAS-catalog_June2022search	34594039	N/A	N/A	0.451	T	G	EDEM3 - NIBAN1
rs1586059	1	188515145	N/A	37	Kichaev_2019(798)	30595370	SEC	EUR	0.4673	T	C
rs817140	1	193271526	N/A	37	Keaton_Warren_ICBPmegaMeta_NatGen_PrePrintOnline_2022	Pre-Print	LEAD	EUR	0.276	C	T	LINC01031
rs10737683	1	196894829	N/A	37	GWAS-catalog_June2022search	34594039	LEAD	EUR	0.2416	A	G	CFHR4 - CFHR2
rs4639796	1	197126649	N/A	37	BP-ICE	33230300	LEAD	EUR	0.1637	A	G	ZBTB41
rs10429910	1	197141253	N/A	37	Kichaev2019	30595370	SEC	EUR	0.1706	C	A	ZBTB41
rs12042924	1	197297417	N/A	37	Evangelou2018	30224653	LEAD	EUR	0.4678	C	T	CRB1
rs67236816	1	197470146	N/A	37	Zhu_Chakravarti_PleiotropyGWAS_GenEpi2022	34989438	SEC	EUR	0.2378	A	G
rs11588864	1	NA	197699435	38	GWAS-catalog_June2022search	34594039	N/A	N/A	0.2169	G	C	DENND1B
rs146021508	1	197838112	N/A	37	Kichaev_2019(798)	30595370	SEC	EUR	0.0127	G	A
rs55833332	1	198222215	N/A	37	BP-ICE	33230300	LEAD	EUR	0.0127	G	C
rs143554274	1	198455391	N/A	37	BP-ICE	33230300	LEAD	EUR	0.0089	C	T	ATP6V1G3
rs12404359	1	201682660	N/A	37	Zhu_Chakravarti_PleiotropyGWAS_GenEpi2022	34989438	SEC	EUR	0.1244	A	C	NAV1
rs474226	1	201690643	N/A	37	BP-ICE	33230300	SEC	EUR	0.4028	C	G	NAV1
rs12037669	1	201721930	N/A	37	Hoffman2017	27841878	LEAD	EUR	0.1731	G	T	NAV1
rs882624	1	201735913	N/A	37	Evangelou2018	30224653	LEAD	EUR	0.3287	T	C	NAV1
rs650720	1	201749156	N/A	37	Giri2018_MVP	30578418	SEC	EUR	0.3969	T	G	NAV1
rs528789	1	201752267	N/A	37	GWAS-catalog_June2022search	34594039	LEAD	EUR	0.3985	A	T	NAV1, IPO9-AS1
rs33996239	1	203109801	N/A	37	Evangelou2018	30224653	LEAD	EUR	0.0608	T	C	ADORA1
rs35386537	1	203703639	N/A	37	Keaton_Warren_ICBPmegaMeta_NatGen_PrePrintOnline_2022	Pre-Print	SEC	EUR	0.4291	A	T	ATP2B4
rs7547344	1	203707804	N/A	37	Zhu_Chakravarti_PleiotropyGWAS_GenEpi2022	34989438	SEC	EUR	0.4263	G	A	ATP2B4
rs11240656	1	204038145	N/A	37	BP-ICE	30595370;33230300	SEC	EUR	0.4602	A	G	SOX13
rs16852778	1	204051441	N/A	37	Evangelou2018	30224653	SEC	EUR	0.1581	T	C	SOX13
rs12239182	1	204057993	N/A	37	BP-ICE	33230300	SEC	EUR	0.263	A	G	SOX13
rs72749713	1	204145578	N/A	37	Kichaev2019	30595370	SEC	EUR	0.0334	A	G	REN
rs45547239	1	204146493	N/A	37	BP-ICE	33230300	SEC	EUR	0.0334	T	C	REN
rs7519417	1	204449952	N/A	37	BP-ICE	33230300	SEC	EUR	0.2817	C	T	PIK3C2B
rs10494852	1	204457786	N/A	37	BP-ICE	33230300	SEC	EUR	0.3096	T	C	PIK3C2B
rs2169137	1	204497913	N/A	37	Pre2018_357SNPs_in274knownLoci_fromEvangelouST4	27841878	LEAD	EUR	0.2711	C	G	MDM4
rs4245739	1	204518842	N/A	37	Pre2018_357SNPs_in274knownLoci_fromEvangelouST4	23303523	LEAD	EUR	0.272	A	C	MDM4
rs2629665	1	207220800	N/A	37	Evangelou2018	30224653	LEAD	EUR	0.4125	A	C	PFKFB2
rs6660557	1	207454596	N/A	37	BP-ICE	33230300	SEC	EUR	0.2584	C	G
rs2761436	1	207919748	N/A	37	Pre2018_357SNPs_in274knownLoci_fromEvangelouST4	27841878	LEAD	EUR	0.4623	T	C	CR1L[101291]-CD46[49113]
rs2796283	1	207978732	N/A	37	GWAS-catalog_June2022search	34594039	LEAD	EUR	0.4017	A	G	MIR29B2CHG
rs1204706	1	208021060	N/A	37	BP-ICE	33230300	SEC	EUR	0.3922	T	G	C1orf132
rs1204708	1	208024062	N/A	37	Kichaev2019	30595370	SEC	EUR	0.3929	C	G	C1orf132
rs12731740	1	208024820	N/A	37	Pre2018_357SNPs_in274knownLoci_fromEvangelouST4	28951623	LEAD	EUR	0.1073	T	C	CD34
rs1160530	1	208098165	N/A	37	BP-ICE	33230300	SEC	EUR	0.444	A	G	CD34
rs116200489	1	NA	209867152	38	GWAS-catalog_June2022search	34594039	N/A	N/A	0.0794	T	C	UTP25 - SYT14
rs669694	1	209950760	N/A	37	BP-ICE	33230300	LEAD	EUR	0.2102	G	C	TRAF3IP3
rs7555285	1	209970355	N/A	37	Evangelou2018	30224653	LEAD	EUR	0.1985	C	G	IRF6
rs642961	1	209989270	N/A	37	BP-ICE	33230300	LEAD	EUR	0.1938	G	A	IRF6
rs3766612	1	210020013	N/A	37	Kichaev2019	30595370	SEC	EUR	0.2063	A	C	DIEXF
rs2494184	1	210386892	N/A	37	Giri2018_MVP	30578418	LEAD	EUR	0.4166	C	T	C1orf133
rs1502358	1	217324932	N/A	37	Evangelou2018	30224653	SEC	EUR	0.3187	A	G	ESRRG
rs11117781	1	217334839	N/A	37	Kichaev2019	30595370	SEC	EUR	0.343	G	A	ESRRG
rs6604656	1	217342612	N/A	37	BP-ICE	33230300	SEC	EUR	0.3072	T	G	ESRRG
rs12408022	1	217718789	N/A	37	Pre2018_357SNPs_in274knownLoci_fromEvangelouST4	28951623	LEAD	EUR	0.2588	T	C	GPATCH2
rs11117882	1	217736417	N/A	37	BP-ICE	33230300	SEC	EUR	0.2351	G	A	GPATCH2
rs2042525	1	217739036	N/A	37	GWAS-catalog_June2022search	34594039	LEAD	EUR	0.2371	C	T	GPATCH2
rs17047574	1	218460644	N/A	37	Kichaev_2019(798)	30595370	SEC	EUR	0.0359	G	A
rs200918227	1	218504466	218331125	38	GWAS-catalog_June2022search	34594039	N/A	N/A	-	-	T	RRP15
rs12088448	1	218546170	N/A	37	Giri2018_MVP	30578418	LEAD	EUR	0.3538	C	A	TGFB2
rs35981664	1	218549354	N/A	37	Evangelou2018	30224653	LEAD	EUR	0.3082	T	A	TGFB2
rs28557010	1	218851189	N/A	37	Zhu_Chakravarti_PleiotropyGWAS_GenEpi2022	34989438	SEC	EUR	0.3435	A	G	U3
rs28535862	1	218883686	N/A	37	Zhu_Chakravarti_PleiotropyGWAS_GenEpi2022	34989438	SEC	EUR	0.0351	G	T
rs61821643	1	219268532	N/A	37	Keaton_Warren_ICBPmegaMeta_NatGen_PrePrintOnline_2022	Pre-Print	SEC	EUR	0.0287	C	T	LYPLAL1-DT,MIR548F3
rs12135454	1	219310461	N/A	37	BP-ICE	33230300	LEAD	EUR	0.005	C	T	LYPLAL1-AS1
rs12128471	1	219534485	N/A	37	BP-ICE	33230300	LEAD	EUR	0.005	A	G	RP11-392O17.1
rs2605100	1	219644224	N/A	37	BP-ICE	33230300	LEAD	EUR	0.3061	G	A	RP11-392O17.1
rs2791552	1	219652033	N/A	37	BP-ICE	33230300	LEAD	EUR	0.3206	C	A	RP11-392O17.1
rs2785990	1	219687432	N/A	37	BP-ICE	33230300	LEAD	EUR	0.3373	T	C	RP11-95P13.2
rs2785980	1	219700519	N/A	37	BP-ICE	33230300	LEAD	EUR	0.3341	C	T	RP11-95P13.2
rs76926608	1	219704939	N/A	37	Zhu_Chakravarti_PleiotropyGWAS_GenEpi2022	34989438	SEC	EUR	0.0295	A	G
rs1415293	1	219730006	N/A	37	Giri2018_MVP	30578418	LEAD	EUR	0.3099	T	A	Intergenic
rs2820444	1	219741820	N/A	37	Giri2018_MVP	30578418	LEAD	EUR	0.2911	A	G	Intergenic
rs11118346	1	219743719	N/A	37	BP-ICE	33230300	LEAD	EUR	0.4592	T	C	RP11-95P13.2
rs4846567	1	219750717	N/A	37	BP-ICE	33230300	LEAD	EUR	0.2906	T	G	RP11-95P13.2
rs2820443	1	219753509	N/A	37	Evangelou2018	30224653	LEAD	EUR	0.2905	C	T	SLC30A10
rs199867305	1	219754013	219580671	38	GWAS-catalog_June2022search	34594039	N/A	N/A	-	-	T	LYPLAL1-AS1 - ZC3H11B
rs10863578	1	221213997	N/A	37	Kichaev2019	30595370	SEC	EUR	0.331	C	G	RP11-453O22.1
rs9431431	1	221358796	N/A	37	Evangelou2018	30224653	LEAD	EUR	0.2945	A	G	RP11-453O22.1
rs837748	1	226737845	N/A	37	Zhu_Chakravarti_PleiotropyGWAS_GenEpi2022	34989438	SEC	EUR	0.1266	G	A	C1orf95(0)
rs57244721	1	227220626	N/A	37	BP-ICE	33230300	SEC	EUR	0.2661	T	C	CDC42BPA
rs10916082	1	227252626	N/A	37	Pre2018_357SNPs_in274knownLoci_fromEvangelouST4	28951623	LEAD	EUR	0.2624	A	G	CDC42BPA
rs6426577	1	227355918	N/A	37	BP-ICE	33230300	SEC	EUR	0.433	A	C	CDC42BPA
rs6701850	1	228025098	N/A	37	Keaton_Warren_ICBPmegaMeta_NatGen_PrePrintOnline_2022	Pre-Print	SEC	EUR	0.2857	A	T	PRSS38
rs4653889	1	228112121	N/A	37	BP-ICE	33230300	SEC	EUR	0.4758	G	A	WNT9A
rs605410	1	228116281	N/A	37	GWAS-catalog_June2022search	34594039	LEAD	EUR	0.4758	G	A	WNT9A
rs2760061	1	228191075	N/A	37	Pre2018_357SNPs_in274knownLoci_fromEvangelouST4	28951623;30595370	LEAD	EUR	0.4855	A	T	WNT3A
rs708111	1	228191365	N/A	37	GWAS-catalog_June2022search	34594039	LEAD	EUR	0.4811	A	G	SEPTIN14P17 - WNT3A
rs964941	1	228193857	N/A	37	BP-ICE	33230300	SEC	EUR	0.4817	A	G	WNT3A
rs11587661	1	230671208	N/A	37	GxL_Sung2019_smokingMAPandPP	31127295	LEAD	nonEUR	0.0539	A	T	COG2
rs2478524	1	230836276	N/A	37	BP-ICE	33230300	SEC	EUR	0.2219	C	G	AGT
rs1805090	1	230840034	N/A	37	BP-ICE	33230300	SEC	EUR	0.002	T	G	AGT
rs2493133	1	230844273	N/A	37	GWAS-catalog_June2022search	34594039	LEAD	EUR	0.4108	C	T	AGT
rs2478539	1	230844772	N/A	37	Kichaev2019	30595370	SEC	EUR	0.4099	T	G	AGT
rs699	1	230845794	N/A	37	Giri2018_MVP	30578418;30595370	LEAD	EUR	0.4102	G	A	AGT
rs2004776	1	230848702	N/A	37	Pre2018_357SNPs_in274knownLoci_fromEvangelouST4	21444836	LEAD	EUR	0.2424	T	C	AGT
rs3889728	1	230848831	N/A	37	BP-ICE	33230300	SEC	EUR	0.2502	T	C	AGT
rs2071405	1	230850658	N/A	37	GxL_Sung2019_smokingMAPandPP	31127295	SEC	EUR	0.1118	T	C	AGT
rs2493135	1	230851428	N/A	37	BP-ICE	33230300	SEC	EUR	0.4106	G	C	-
rs539645495	1	230860071	N/A	37	BP-ICE	33230300	SEC	EUR	0.001	A	G	RP11-99J16__A.2
rs9431911	1	231081606	N/A	37	BP-ICE	33230300	SEC	EUR	0.3133	C	T
rs10158347	1	232529744	N/A	37	Kichaev_2019(798)	30595370	SEC	EUR	0.2754	G	A
rs1285672	1	232715237	N/A	37	Keaton_Warren_ICBPmegaMeta_NatGen_PrePrintOnline_2022	Pre-Print	SEC	EUR	0.4881	T	A	SIPA1L2
rs138318054	1	233578559	N/A	37	GxL_Sung2019_smokingMAPandPP	31127295	LEAD	nonEUR	1	C	T	KIAA1804
rs1329128	1	NA	234601182	38	GWAS-catalog_June2022search	34594039	N/A	N/A	0.213	C	A	U8 - IRF2BP2
rs744487	1	234726012	N/A	37	BP-ICE	33230300	LEAD	Mixed	0.326	C	A	U8
rs6428947	1	236326005	N/A	37	Hoffman2017	27841878	LEAD	EUR	0.1709	G	C	GPR137B
rs142455477	1	236347180	236183880	38	GWAS-catalog_June2022search	34226706	N/A	N/A	-	C	T	GPR137B
rs112387072	1	237754963	N/A	37	Zhu_Chakravarti_PleiotropyGWAS_GenEpi2022	34989438	SEC	EUR	0.0244	G	A
rs4149909	1	242023898	N/A	37	BP-ICE	33230300	LEAD	Mixed	0.0326	G	A	EXO1
rs4658552	1	243412936	N/A	37	GWAS-catalog_June2022search	34594039	LEAD	EUR	0.3583	C	T	CEP170, CEP170
rs3897821	1	243420388	N/A	37	GxL_Sung2018_smokingSBPDBP	29455858	LEAD	EUR	0.3336	G	A	CEP170;SDCCAG8;AKT3
rs34967691	1	243426816	243263512	38	GWAS-catalog_June2022search	34594039	N/A	N/A	-	-	CTT	SDCCAG8, SDCCAG8
rs953492	1	243471192	N/A	37	Pre2018_357SNPs_in274knownLoci_fromEvangelouST4	28951623	LEAD	EUR	0.4702	G	A	SDCCAG8
rs10926987	1	243471949	N/A	37	BP-ICE	33230300	SEC	EUR	0.3041	A	C	SDCCAG8
rs6429422	1	243472801	N/A	37	Pre2018_357SNPs_in274knownLoci_fromEvangelouST4	27841878	LEAD	EUR	0.3219	G	T	SDCCAG8
rs10927027	1	243648125	N/A	37	Zhu_Chakravarti_PleiotropyGWAS_GenEpi2022	34989438	SEC	EUR	0.3494	C	A
rs4926499	1	249155909	N/A	37	Evangelou2018	30224653	LEAD	EUR	0.175	C	G	AL672294.1
rs4335411	1	249191706	N/A	37	Kichaev_2019(798)	30595370	SEC	EUR	0.7913	A	G	PGBD2
rs300753	2	209622	N/A	37	Keaton_Warren_ICBPmegaMeta_NatGen_PrePrintOnline_2022	Pre-Print	LEAD	EUR	0.4523	T	C	SH3YL1
rs17713879	2	254215	N/A	37	Zhu_Chakravarti_PleiotropyGWAS_GenEpi2022	34989438	SEC	EUR	0.3622	A	G	SH3YL1
rs5828773	2	621602	621603	38	GWAS-catalog_June2022search	34594039	N/A	N/A	-	-	T	LINC01875 - TMEM18
rs12714414	2	NA	651407	38	GWAS-catalog_June2022search	34594039	N/A	N/A	0.1628	C	T	LINC01875 - TMEM18
rs75247762	2	1893133	N/A	37	GxL_Sung2018_smokingSBPDBP	29455858	LEAD	nonEUR	0.0513	T	C	PXDN;MYT1L∗
rs56236159	2	3636478	N/A	37	Evangelou2018	30224653	LEAD	EUR	0.144	G	T	COLEC11
rs9308788	2	4711095	N/A	37	GxL_Fuentes_Educ	32372009	LEAD	nonEUR	0.0629	A	T	LIN01249
rs1462610506	2	7793845	N/A	37	Kelly_TopMed_2022	35652341	LEAD	Mixed	RARE	G	A	LOC100506274
rs34681162	2	NA	9187884	38	GWAS-catalog_June2022search	34594039	N/A	N/A	0.3787	C	G	RPL30P3 - ASAP2
rs4669370	2	9293180	N/A	37	BP-ICE	33230300	SEC	EUR	0.3883	T	C	RP11-734K21.4
rs2175337	2	9298590	N/A	37	Evangelou2018	30224653	LEAD	EUR	0.3902	A	C	MBOAT2[303392]-ASAP2[245720]
rs35836426	2	9581660	N/A	37	Keaton_Warren_ICBPmegaMeta_NatGen_PrePrintOnline_2022	Pre-Print	SEC	EUR	0.3044	T	C	CPSF3
rs7582154	2	9581741	N/A	37	Zhu_Chakravarti_PleiotropyGWAS_GenEpi2022	34989438	SEC	EUR	0.41	T	C
rs57503539	2	9803203	N/A	37	Keaton_Warren_ICBPmegaMeta_NatGen_PrePrintOnline_2022	Pre-Print	LEAD	EUR	0.2098	A	G	YWHAQ
rs6723772	2	12994692	N/A	37	Keaton_Warren_ICBPmegaMeta_NatGen_PrePrintOnline_2022	Pre-Print	LEAD	EUR	0.1048	T	C	TRIB2
rs2042144	2	NA	15253192	38	GWAS-catalog_June2022search	34594039	N/A	N/A	0.4592	C	T	NBAS
rs7577016	2	18709543	N/A	37	Zhu_Chakravarti_PleiotropyGWAS_GenEpi2022	34989438	SEC	EUR	0.4196	A	T
rs67720684	2	18975439	N/A	37	Evangelou2018	30224653;30595370	LEAD	EUR	0.2399	A	C	NT5C1B
rs77209931	2	19492681	N/A	37	BP-ICE	33230300	SEC	EUR	0.1846	G	T	LINC01376
rs4666474	2	19493526	N/A	37	Zhu_Chakravarti_PleiotropyGWAS_GenEpi2022	34989438	SEC	EUR	0.1843	C	T	LINC01376
rs55878177	2	19545089	19345328	38	GWAS-catalog_June2022search	34594039	N/A	N/A	0.1779	C	T	LINC01376
rs67550338	2	19693389	N/A	37	Zhu_Chakravarti_PleiotropyGWAS_GenEpi2022	34989438	SEC	EUR	0.1253	T	C
rs116595383	2	19711073	19511312	38	GWAS-catalog_June2022search	34594039	N/A	N/A	0.3221	A	C	LINC01808
rs55779904	2	19723238	N/A	37	BP-ICE	33230300	SEC	EUR	0.4993	C	A	LINC01808
rs17759661	2	19729795	N/A	37	GWAS-catalog_June2022search	34594039	LEAD	EUR	0.4996	A	C	LINC01808 - CISD1P1
rs1344653	2	19730845	N/A	37	Pre2018_357SNPs_in274knownLoci_fromEvangelouST4	26390057	LEAD	EUR	0.4999	G	A	OSR1
rs4531890	2	19737299	N/A	37	Kichaev2019	30595370	SEC	EUR	0.4276	G	A	LINC01808
rs17760259	2	19744462	N/A	37	BP-ICE	33230300	SEC	EUR	0.4273	C	T	LINC01808
rs1851406	2	19745296	N/A	37	Keaton_Warren_ICBPmegaMeta_NatGen_PrePrintOnline_2022	Pre-Print	SEC	EUR	0.0731	G	A	OSR1
rs10194637	2	19756389	N/A	37	BP-ICE	33230300	SEC	EUR	0.1157	A	G	LINC01808
rs1718621	2	19760508	N/A	37	BP-ICE	33230300	SEC	EUR	0.2134	A	C	LINC01808
rs11693249	2	19780898	N/A	37	BP-ICE	33230300	SEC	EUR	0.2025	A	G	LINC01808
rs62111828	2	19847432	N/A	37	Zhu_Chakravarti_PleiotropyGWAS_GenEpi2022	34989438	SEC	EUR	0.019	G	A
rs4666559	2	19943490	N/A	37	Zhu_Chakravarti_PleiotropyGWAS_GenEpi2022	34989438	SEC	EUR	0.2249	A	C
rs2123537	2	19945532	N/A	37	BP-ICE	33230300	SEC	EUR	0.3853	T	C	AC019055.1
rs4666563	2	19948952	N/A	37	BP-ICE	33230300	SEC	EUR	0.4237	A	G	AC019055.1
rs16987149	2	20040533	N/A	37	Zhu_Chakravarti_PleiotropyGWAS_GenEpi2022	34989438	SEC	EUR	0.0373	A	G
rs342130	2	20715656	N/A	37	Kichaev2019	30595370	SEC	EUR	0.4094	G	A	RP11-130L8.3
rs77731361	2	20785492	N/A	37	Keaton_Warren_ICBPmegaMeta_NatGen_PrePrintOnline_2022	Pre-Print	SEC	EUR	0.0236	T	C	HS1BP3-IT1
rs7255	2	20878820	N/A	37	Pre2018_357SNPs_in274knownLoci_fromEvangelouST4	27841878	LEAD	EUR	0.4557	C	T	GDF7[12397]-C2orf43[144007]
rs2289081	2	20881840	N/A	37	Pre2018_357SNPs_in274knownLoci_fromEvangelouST4	28951623	LEAD	EUR	0.3613	C	G	C2orf43
rs56152193	2	20925891	N/A	37	BP-ICE	33230300	SEC	EUR	0.001	C	G	LDAH
rs66774912	2	21423532	N/A	37	Evangelou2018	30224653	LEAD	EUR	0.1367	A	G	APOB
rs4665624	2	23875990	N/A	37	Kichaev_2019(798)	30595370	SEC	EUR	0.3856	C	A
rs10779936	2	23950200	N/A	37	Evangelou2018	30224653	LEAD	EUR	0.2853	A	G	KLHL29
rs9798012	2	23953833	N/A	37	GWAS-catalog_June2022search	34594039	LEAD	EUR	0.4615	T	C	KLHL29 - ATAD2B
rs35692182	2	23989790	23766921	38	GWAS-catalog_June2022search	34594039	N/A	N/A	-	-	A	ATAD2B
rs10164842	2	25113803	N/A	37	BP-ICE	33230300	SEC	EUR	0.3304	T	C	ADCY3
rs56214615	2	25139318	N/A	37	Kichaev2019	30595370	SEC	EUR	0.1124	T	C	ADCY3
rs55701159	2	25139596	N/A	37	Pre2018_357SNPs_in274knownLoci_fromEvangelouST4	28951623	LEAD	EUR	0.1123	G	T	ADCY3
rs73920612	2	25147289	N/A	37	BP-ICE	33230300	SEC	EUR	0.2075	G	A	ADCY3
rs57385162	2	25218048	24995179	38	GWAS-catalog_June2022search	34594039	N/A	N/A	0.2147	G	T	DNAJC27-AS1
rs2196792	2	25259953	N/A	37	BP-ICE	30595370;33230300	SEC	EUR	0.2348	G	A	DNAJC27-AS1
rs116734066	2	25262928	N/A	37	GWAS-catalog_June2022search	34594039	LEAD	EUR	0.0926	T	C	DNAJC27-AS1 - EFR3B
rs11126339	2	26253223	N/A	37	Keaton_Warren_ICBPmegaMeta_NatGen_PrePrintOnline_2022	Pre-Print	SEC	EUR	0.267	C	T	RAB10
rs62129478	2	26832717	N/A	37	Zhu_Chakravarti_PleiotropyGWAS_GenEpi2022	34989438	SEC	EUR	0.0779	T	C	CIB4
rs1554902	2	26835397	N/A	37	BP-ICE	33230300	SEC	EUR	0.4607	A	C	CIB4
rs1275985	2	26911745	N/A	37	BP-ICE	30595370;33230300	SEC	EUR	0.3867	T	C	KCNK3
rs1275988	2	26914364	N/A	37	Pre2018_357SNPs_in274knownLoci_fromEvangelouST4	24975945	LEAD	EUR	0.3888	T	C	KCNK3
rs12476527	2	26915624	N/A	37	Kichaev_2019(798)	30595370	SEC	EUR	0.4066	G	T	KCNK3
rs35021474	2	26916844	N/A	37	BP-ICE	33230300	SEC	EUR	0.4082	G	C	KCNK3
rs1275980	2	26916969	N/A	37	GWAS-catalog_June2022search	34594039	LEAD	EUR	0.3886	T	C	KCNK3
rs1731249	2	26920025	N/A	37	GWAS-catalog_June2022search	34594039	LEAD	EUR	0.3887	A	T	KCNK3
rs2586886	2	26932031	N/A	37	GWAS-catalog_June2022search	31879980	LEAD	EUR	0.3917	T	C	KCNK3
rs1275923	2	26932796	N/A	37	GWAS-catalog_June2022search	33893285	LEAD	EUR	0.3948	T	C	KCNK3
rs11692692	2	27861707	N/A	37	Kichaev2019	30595370	SEC	EUR	0.4432	A	G	GPN1
rs9678851	2	27887034	N/A	37	Pre2018_357SNPs_in274knownLoci_fromEvangelouST4	29030403	LEAD	EUR	0.4336	A	C	SLC4A1AP
rs17758075	2	28145159	N/A	37	BP-ICE	33230300	SEC	EUR	0.2729	T	G	BRE
rs898031	2	28203294	N/A	37	BP-ICE	33230300	SEC	EUR	0.3278	T	C	BRE
rs13029274	2	28601714	N/A	37	BP-ICE	33230300	SEC	EUR	0.2331	C	A
rs7562	2	28635740	N/A	37	Pre2018_357SNPs_in274knownLoci_fromEvangelouST4	28951623;30595370	LEAD	EUR	0.4785	C	T	FOSL2
rs12620770	2	29144892	N/A	37	Zhu_Chakravarti_PleiotropyGWAS_GenEpi2022	34989438	SEC	EUR	0.2301	T	C
rs79113694	2	31253799	N/A	37	GxL_Sung2019_smokingMAPandPP	31127295	LEAD	nonEUR	0	A	G	GALNT14
rs10172510	2	32620888	N/A	37	Keaton_Warren_ICBPmegaMeta_NatGen_PrePrintOnline_2022	Pre-Print	LEAD	EUR	0.4379	A	G	BIRC6
rs6714546	2	33361425	N/A	37	BP-ICE	33230300	LEAD	Mixed	0.287	G	A	LTBP1
rs1607644	2	34679626	N/A	37	Evangelou2018	30224653	LEAD	EUR	0.3646	A	G	AC073218.1
rs4670548	2	36605585	N/A	37	Keaton_Warren_ICBPmegaMeta_NatGen_PrePrintOnline_2022	Pre-Print	SEC	EUR	0.3205	G	A	CRIM1
rs848534	2	36690242	N/A	37	BP-ICE	33230300	LEAD	Mixed	0.2649	T	C	CRIM1
rs861051	2	36705579	N/A	37	Zhu_Chakravarti_PleiotropyGWAS_GenEpi2022	34989438	SEC	EUR	0.2956	G	A	CRIM1(0)
rs13408514	2	37203006	N/A	37	Keaton_Warren_ICBPmegaMeta_NatGen_PrePrintOnline_2022	Pre-Print	SEC	EUR	0.3302	C	A	HEATR5B
rs34916722	2	NA	37298412	38	GWAS-catalog_June2022search	34594039	N/A	N/A	N/A	N/A	N/A	PRKD3
rs186895872	2	37422072	37194929	38	GWAS-catalog_June2022search	34594039	N/A	N/A	0.8976	C	T	SULT6B1
rs72792829	2	37498688	N/A	37	Kichaev2019	30595370	SEC	EUR	0.2208	T	C	PRKD3
rs35852116	2	37502334	37275191	38	GWAS-catalog_June2022search	34594039	N/A	N/A	-	-	A	PRKD3
rs13420463	2	37517566	N/A	37	Pre2018_357SNPs_in274knownLoci_fromEvangelouST4	27841878;28951623;30595370	LEAD	EUR	0.2305	G	A	PRKD3
rs57361399	2	37528311	N/A	37	BP-ICE	33230300	SEC	EUR	0.2288	T	C	PRKD3
rs13419498	2	37559743	N/A	37	BP-ICE	33230300	SEC	EUR	0.2165	A	G	RNU6-939P
rs3731851	2	37880919	N/A	37	Evangelou2018	30224653	SEC	EUR	0.1981	T	A	CDC42EP3
rs679092	2	37980859	N/A	37	BP-ICE	33230300	SEC	EUR	0.2803	G	C	AC006369.3
rs630901	2	37984970	N/A	37	Evangelou2018	30224653	SEC	EUR	0.2894	A	T	AC006369.3
rs7601637	2	37993304	N/A	37	BP-ICE	33230300	SEC	EUR	0.2778	G	A	AC006369.3
rs2707238	2	38094149	N/A	37	Evangelou2018	30224653	LEAD	EUR	0.2841	G	C	LINC00211
rs56350535	2	39061959	N/A	37	Keaton_Warren_ICBPmegaMeta_NatGen_PrePrintOnline_2022	Pre-Print	LEAD	EUR	0.122	A	G	DHX57
rs35434132	2	NA	40356605	38	GWAS-catalog_June2022search	34594039	N/A	N/A	N/A	N/A	N/A	SLC8A1
rs4952611	2	40567743	N/A	37	Pre2018_357SNPs_in274knownLoci_fromEvangelouST4	28951623	LEAD	EUR	0.4199	T	C	SLC8A1
rs6544325	2	40584730	N/A	37	BP-ICE	30595370;33230300	SEC	EUR	0.4255	T	C	SLC8A1
rs10165271	2	40587983	N/A	37	BP-ICE	33230300	SEC	EUR	0.4273	C	G	SLC8A1
rs10490257	2	40783301	N/A	37	Keaton_Warren_ICBPmegaMeta_NatGen_PrePrintOnline_2022	Pre-Print	SEC	EUR	0.3763	C	G	SLC8A1
rs11681462	2	42352567	N/A	37	Evangelou2018	30224653	LEAD	EUR	0.209	C	A	AC083949.1
rs6544601	2	43043308	N/A	37	BP-ICE	33230300	SEC	EUR	0.4222	G	T	AC098824.6
rs13403122	2	43078758	N/A	37	Pre2018_357SNPs_in274knownLoci_fromEvangelouST4	27841878	LEAD	EUR	0.2724	T	C	HAAO[84530]-ZFP36L2[374987]
rs73923009	2	43141074	N/A	37	GxL_Sung2018_smokingSBPDBP	29455858	LEAD	EUR	0.0999	A	G	KCNG3;DYNC2LI1
rs895505	2	43157447	N/A	37	BP-ICE	33230300	SEC	EUR	0.2865	C	T	AC016735.1
rs76326501	2	43167878	N/A	37	Pre2018_357SNPs_in274knownLoci_fromEvangelouST4	28951623;30595370	LEAD	EUR	0.0897	C	A	AC016735.1
rs2374457	2	43282808	N/A	37	BP-ICE	33230300	SEC	EUR	0.2405	C	T	AC016735.3
rs4952668	2	43386568	N/A	37	Evangelou2018	30224653;30595370	SEC	EUR	0.3751	A	G	AC093609.1
rs12613457	2	43393305	N/A	37	BP-ICE	33230300	SEC	EUR	0.416	A	G	ZFP36L2
rs12464602	2	43397614	N/A	37	BP-ICE	33230300	SEC	EUR	0.3791	A	G	ZFP36L2
rs35338810	2	43548946	N/A	37	BP-ICE	33230300	SEC	EUR	0.2258	T	C	THADA
rs11124928	2	43582074	N/A	37	BP-ICE	33230300	SEC	EUR	0.4147	G	C	THADA
rs6544652	2	43626212	N/A	37	Giri2018_MVP	30578418	SEC	EUR	0.2353	T	C	THADA
rs6544656	2	43635143	N/A	37	BP-ICE	33230300	SEC	EUR	0.2559	A	G	THADA
rs35590893	2	43716933	N/A	37	Evangelou2018	30224653	LEAD	EUR	0.2754	A	G	THADA
rs12478601	2	43721508	N/A	37	BP-ICE	33230300	LEAD	EUR	0.4217	T	C	THADA
rs6708660	2	43752382	N/A	37	Kichaev2019	30595370	SEC	EUR	0.3952	C	T	THADA
rs687914	2	45878760	N/A	37	BP-ICE	30595370;33230300	SEC	EUR	0.2535	T	G	PRKCE
rs10495928	2	46353166	N/A	37	BP-ICE	33230300	SEC	EUR	0.3348	G	A	PRKCE
rs10168349	2	46360907	N/A	37	GWAS-catalog_June2022search	34594039	LEAD	EUR	0.3333	C	G	PRKCE
rs11690961	2	46363336	N/A	37	Pre2018_357SNPs_in274knownLoci_fromEvangelouST4	27841878;28951623	LEAD	EUR	0.1155	C	A	PRKCE
rs4953320	2	46374529	N/A	37	Zhu_Chakravarti_PleiotropyGWAS_GenEpi2022	34989438	SEC	EUR	0.1577	T	C
rs2121266	2	46535924	N/A	37	Keaton_Warren_ICBPmegaMeta_NatGen_PrePrintOnline_2022	Pre-Print	SEC	EUR	0.4009	A	C	EPAS1
rs72802464	2	46974538	N/A	37	Keaton_Warren_ICBPmegaMeta_NatGen_PrePrintOnline_2022	Pre-Print	SEC	EUR	0.116	T	A	SOCS5
rs72802493	2	47004209	N/A	37	Zhu_Chakravarti_PleiotropyGWAS_GenEpi2022	34989438	SEC	EUR	0.1176	T	C
rs3136302	2	48021379	N/A	37	Zhu_Chakravarti_PleiotropyGWAS_GenEpi2022	34989438	SEC	EUR	0.4529	C	G	MSH6
rs6545155	2	50429861	N/A	37	Evangelou2018	30224653	LEAD	EUR	0.2189	C	T	NRXN1
rs2139629	2	50627597	N/A	37	Giri2018_MVP	30578418	LEAD	Mixed	0.1988	G	A	NRXN1
rs10189186	2	53025757	N/A	37	Evangelou2018	30224653	LEAD	EUR	0.4711	G	A	AC010967.2
rs115234772	2	53650295	N/A	37	GxL_Sung2018_smokingSBPDBP	29455858	LEAD	nonEUR	1	A	G	ASB3;ERLEC1;GPR75
rs150175603	2	54025009	53797873	38	GWAS-catalog_June2022search	34594039	N/A	N/A	-	-	T	ASB3, ERLEC1
rs2287345	2	54035508	N/A	37	BP-ICE	33230300	LEAD	EUR	0.0671	C	G	ERLEC1
rs12618276	2	54064341	N/A	37	Zhu_Chakravarti_PleiotropyGWAS_GenEpi2022	34989438	SEC	EUR	0.0708	C	G	GPR75-ASB3
rs55635437	2	54496244	N/A	37	Keaton_Warren_ICBPmegaMeta_NatGen_PrePrintOnline_2022	Pre-Print	SEC	EUR	0.1513	A	G	ACYP2
rs75243511	2	54738168	N/A	37	Keaton_Warren_ICBPmegaMeta_NatGen_PrePrintOnline_2022	Pre-Print	LEAD	EUR	0.0457	C	T	SPTBN1
rs2920844	2	NA	55114231	38	GWAS-catalog_June2022search	32902719	N/A	N/A	0.118	T	C	RTN4 - CLHC1
rs2968781	2	NA	55114816	38	GWAS-catalog_June2022search	32902719	N/A	N/A	0.1175	G	T	RTN4 - CLHC1
rs2920899	2	55279681	N/A	37	Evangelou2018	30224653	LEAD	EUR	0.2126	T	G	RTN4
rs10182056	2	55690223	N/A	37	Kichaev2019	30595370	SEC	EUR	0.1805	G	A	RNU6-221P
rs55761024	2	55773873	N/A	37	BP-ICE	33230300	SEC	EUR	0.4886	T	G	PPP4R3B
rs7598650	2	55785524	N/A	37	BP-ICE	33230300	SEC	EUR	0.4972	T	A	PPP4R3B
rs1975487	2	55809054	N/A	37	Pre2018_357SNPs_in274knownLoci_fromEvangelouST4	27618452	LEAD	EUR	0.4823	G	A	PNPT1
rs13409792	2	56034163	N/A	37	BP-ICE	33230300	SEC	EUR	0.1402	G	A	EFEMP1
rs10199082	2	56040099	N/A	37	BP-ICE	33230300	SEC	EUR	0.1289	C	T	EFEMP1
rs58680090	2	56080379	N/A	37	Zhu_Chakravarti_PleiotropyGWAS_GenEpi2022	34989438	SEC	EUR	0.2108	A	T	EFEMP1
rs1802575	2	56093204	N/A	37	BP-ICE	33230300	SEC	EUR	0.1275	C	G	EFEMP1
rs11899888	2	56102744	N/A	37	GWAS-catalog_June2022search	34594039	LEAD	EUR	0.1527	G	A	EFEMP1
rs6747490	2	56193418	N/A	37	Kichaev2019	30595370	SEC	EUR	0.4223	G	A	RP11-481J13.1
rs981037	2	56194773	N/A	37	BP-ICE	33230300	SEC	EUR	0.4233	T	C	RP11-481J13.1
rs1897478	2	56201773	N/A	37	BP-ICE	33230300	SEC	EUR	0.3957	T	C	RP11-481J13.1
rs2192697	2	59064459	N/A	37	BP-ICE	33230300	SEC	EUR	0.2419	G	C	LINC01122
rs6730325	2	59315828	N/A	37	Evangelou2018	30224653	LEAD	EUR	0.3929	A	G	FLJ30838[587217]-MIR4432[1279476]
rs2192607	2	59653175	N/A	37	BP-ICE	33230300	SEC	EUR	0.208	T	C	AC007131.2
rs66723505	2	60063763	N/A	37	Giri2018_MVP	30578418	LEAD	EUR	0.2806	G	A	Intergenic
rs6742041	2	60068578	N/A	37	Giri2018_MVP	30578418	LEAD	EUR	0.2784	G	A	Intergenic
rs72816333	2	60096560	N/A	37	Evangelou2018	30224653	LEAD	EUR	0.171	T	A	RP11-444A22.1
rs2540914	2	NA	60383276	38	GWAS-catalog_June2022search	34594039	N/A	N/A	0.3751	C	A	MIR4432HG
rs243021	2	60584819	N/A	37	BP-ICE	33230300	LEAD	Mixed	0.4612	A	G	AC007381.3
rs2540917	2	60608759	N/A	37	BP-ICE	33230300	LEAD	EUR	0.3985	C	T	MIR4432HG
rs925484	2	60611437	N/A	37	Evangelou2018	30224653	LEAD	EUR	0.3979	G	C	AC007381.2
rs111634538	2	61672409	61445274	38	GWAS-catalog_June2022search	34594039	N/A	N/A	0.8618	A	G	USP34
rs11125883	2	61710573	N/A	37	Kichaev2019	30595370	SEC	EUR	0.3725	C	A	XPO1
rs6545883	2	61772257	N/A	37	BP-ICE	33230300	LEAD	EUR	0.3942	G	A	XPO1
rs7608483	2	61836235	N/A	37	Evangelou2018	30224653	LEAD	EUR	0.4144	C	A	USP34
rs6545977	2	63301164	N/A	37	BP-ICE	33230300	LEAD	Mixed	0.492	A	G	RP11-511I11.2
rs112028067	2	63788341	N/A	37	Kichaev2019	30595370	SEC	EUR	0.2252	A	G	WDPCP
rs13014371	2	64217786	N/A	37	Evangelou2018	30224653	LEAD	EUR	0.4266	C	T	VPS54
rs34287081	2	64937818	N/A	37	Keaton_Warren_ICBPmegaMeta_NatGen_PrePrintOnline_2022	Pre-Print	SEC	EUR	0.2395	T	G	SERTAD2
rs145162854	2	65104447	N/A	37	GxL_Sung2018_smokingSBPDBP	29455858	LEAD	nonEUR	0	A	G	SERTAD2;SLC1A4
rs1009358	2	65276452	N/A	37	GWAS-catalog_June2022search	34594039	LEAD	EUR	0.381	C	T	LINC02245, LINC02576
rs10605604	2	65277370	65050233	38	GWAS-catalog_June2022search	34594039	N/A	N/A	-	-	ATTT	LINC02245, LINC02576
rs2723065	2	65279414	N/A	37	BP-ICE	33230300	SEC	EUR	0.3809	G	A	CEP68
rs74181299	2	65283972	N/A	37	Pre2018_357SNPs_in274knownLoci_fromEvangelouST4	28951623,30595370	LEAD	EUR	0.3867	C	T	CEP68
rs2249105	2	65287896	N/A	37	BP-ICE	30595370;33230300	SEC	EUR	0.3693	G	A	CEP68
rs10116	2	65496729	N/A	37	BP-ICE	33230300	SEC	EUR	0.1552	A	G	ACTR2
rs11694714	2	65663936	N/A	37	Keaton_Warren_ICBPmegaMeta_NatGen_PrePrintOnline_2022	Pre-Print	SEC	EUR	0.3298	T	C	SPRED2
rs2631669	2	66104881	N/A	37	Evangelou2018	30224653	LEAD	EUR	0.4708	C	T	AC074391.1
rs11897119	2	66772000	N/A	37	BP-ICE	33230300	LEAD	EUR	0.396	C	T	MEIS1
rs2300481	2	66782467	N/A	37	Evangelou2018	30224653	LEAD	EUR	0.3849	T	C	MEIS1
rs11678149	2	67045396	N/A	37	Zhu_Chakravarti_PleiotropyGWAS_GenEpi2022	34989438	SEC	EUR	0.0903	T	G
rs6757906	2	68354727	N/A	37	Kichaev2019	30595370	SEC	EUR	0.3546	A	C	WDR92
rs2044693	2	68385097	N/A	37	BP-ICE	33230300	LEAD	EUR	0.3545	G	A	PNO1
rs6731373	2	68503044	N/A	37	Evangelou2018	30224653	LEAD	EUR	0.3472	A	G	AC017083.3
rs2311412	2	69010557	N/A	37	Kichaev2019	30595370	SEC	EUR	0.4946	C	T	ARHGAP25
rs12052761	2	69065841	N/A	37	Evangelou2018	30224653	LEAD	EUR	0.3954	A	G	AC097495.2
rs4416261	2	69569930	N/A	37	BP-ICE	33230300	LEAD	Mixed	0.4184	T	C	GFPT1
rs4453725	2	69659126	N/A	37	BP-ICE	33230300	LEAD	Mixed	0.4177	T	A	NFU1
rs3771371	2	71627539	N/A	37	Pre2018_357SNPs_in274knownLoci_fromEvangelouST4	28951623	LEAD	EUR	0.4305	T	C	ZNF638
rs4852257	2	71678520	N/A	37	GWAS-catalog_June2022search	34594039	LEAD	EUR	0.4277	G	T	ZNF638 - DYSF
rs10193543	2	72483329	N/A	37	Evangelou2018	30224653	LEAD	EUR	0.1615	G	T	EXOC6B
rs1876490	2	73052351	N/A	37	BP-ICE	33230300	SEC	EUR	0.285	A	G	EXOC6B
rs1876487	2	73114352	N/A	37	Pre2018_357SNPs_in274knownLoci_fromEvangelouST4	27841878	LEAD	EUR	0.2952	C	A	EXOC6B[707909]-SPR[4937]
rs6752507	2	73385158	N/A	37	BP-ICE	33230300	SEC	EUR	0.4571	G	C	RAB11FIP5
rs6710726	2	73401781	N/A	37	GWAS-catalog_June2022search	34594039	LEAD	EUR	0.348	G	A	RAB11FIP5 - NOTO
rs4577304	2	73403040	N/A	37	Evangelou2018	30224653	SEC	EUR	0.4769	C	T	RAB11FIP5
rs7560272	2	73561485	N/A	37	BP-ICE	33230300	SEC	EUR	0.2981	T	A	RNU6-111P
rs11898362	2	73565293	N/A	37	Evangelou2018	30224653	SEC	EUR	0.2932	A	G	RPSAP28
rs17016433	2	NA	79177800	38	GWAS-catalog_June2022search	34594039	N/A	N/A	0.1859	A	G	REG3A - CTNNA2
rs11126989	2	85490112	N/A	37	BP-ICE	33230300	SEC	EUR	0.4535	A	T	TCF7L1
rs11689667	2	85491365	N/A	37	Pre2018_357SNPs_in274knownLoci_fromEvangelouST4	28951623	LEAD	EUR	0.4548	C	T	TCF7L1
rs62162674	2	85502236	N/A	37	Kichaev2019	30595370	SEC	EUR	0.4547	C	G	TCF7L1
rs6733190	2	85505920	N/A	37	BP-ICE	33230300	SEC	EUR	0.4543	T	C	TCF7L1
rs114097040	2	85519593	N/A	37	Zhu_Chakravarti_PleiotropyGWAS_GenEpi2022	34989438	SEC	EUR	0.0162	G	A	TCF7L1(0)
rs116728233	2	85599270	N/A	37	BP-ICE	33230300	SEC	EUR	0.0935	C	T	ELMOD3
rs34844676	2	85953126	N/A	37	BP-ICE	33230300	SEC	EUR	0.4127	C	T	RNU1-38P
rs72847885	2	86326717	N/A	37	Evangelou2018	30224653	LEAD	EUR	0.3367	G	A	PTCD3
rs2241432	2	86438146	N/A	37	Kichaev2019	30595370	SEC	EUR	0.3461	G	A	MRPL35
rs1010239	2	86451502	N/A	37	BP-ICE	33230300	SEC	EUR	0.346	T	C	REEP1
rs4832029	2	86455675	N/A	37	BP-ICE	33230300	SEC	EUR	0.3409	A	G	REEP1
rs2003931	2	86456836	N/A	37	BP-ICE	33230300	SEC	EUR	0.349	A	G	REEP1
rs28365031	2	NA	96115250	38	GWAS-catalog_June2022search	34594039	N/A	N/A	N/A	N/A	N/A	ADRA2B
rs2579519	2	96675166	N/A	37	Pre2018_357SNPs_in274knownLoci_fromEvangelouST4	28951623	LEAD	EUR	0.3819	C	T	GPAT2-FAHD2CP
rs11464083	2	96778665	96112918	38	GWAS-catalog_June2022search	34594039	N/A	N/A	-	-	A	ADRA2B
rs2692894	2	96784934	N/A	37	BP-ICE	33230300	SEC	EUR	0.3351	G	T	ADRA2B
rs2969489	2	96811434	N/A	37	BP-ICE	33230300	SEC	EUR	0.4362	C	T	DUSP2
rs2314650	2	NA	96898547	38	GWAS-catalog_June2022search	34594039	N/A	N/A	0.1521	A	G	FAM178B
rs2579503	2	97176634	N/A	37	Giri2018_MVP	30578418	LEAD	EUR	0.3328	T	C	NEURL3
rs7599598	2	97351840	N/A	37	Pre2018_357SNPs_in274knownLoci_fromEvangelouST4	27841878	LEAD	EUR	0.4292	G	A	FER1L5
rs71427097	2	97526963	N/A	37	Kichaev_2019(798)	30595370	SEC	EUR	0.0287	T	C
rs4851462	2	98357163	N/A	37	Evangelou2018	30224653	LEAD	EUR	0.371	C	T	ZAP70
rs6543301	2	98749470	N/A	37	Zhu_Chakravarti_PleiotropyGWAS_GenEpi2022	34989438	SEC	EUR	0.4241	A	T	VWA3B(0)
rs57069400	2	101576746	N/A	37	BP-ICE	33230300	SEC	EUR	0.1419	T	C	NPAS2
rs6747874	2	101578489	N/A	37	Hoffman2017	27841878	LEAD	EUR	0.2265	A	G	NPAS2
rs6735304	2	101617631	N/A	37	Zhu_Chakravarti_PleiotropyGWAS_GenEpi2022	34989438	SEC	EUR	0.3661	T	C	RPL31/TBC1D8
rs6729623	2	105205551	N/A	37	Keaton_Warren_ICBPmegaMeta_NatGen_PrePrintOnline_2022	Pre-Print	LEAD	EUR	0.4953	G	A	LINC01102
rs4851760	2	105993859	N/A	37	Zhu_Chakravarti_PleiotropyGWAS_GenEpi2022	34989438	SEC	EUR	0.4123	G	A	FHL2(0)
rs150194832	2	106126880	N/A	37	Evangelou2018	30224653	LEAD	EUR	0.094	C	G	FHL2
rs6747242	2	106127457	N/A	37	Giri2018_MVP	30578418	LEAD	EUR	0.0946	A	G	FHL2
rs72819762	2	106127916	N/A	37	GWAS-catalog_June2022search	34594039	LEAD	EUR	0.0946	A	G	FHL2 - NCK2
rs6722745	2	108875244	N/A	37	Pre2018_357SNPs_in274knownLoci_fromEvangelouST4	27618448	LEAD	Mixed	0.276	C	T	SULT1C3
rs116008367	2	111807546	N/A	37	GxL_Sung2018_smokingSBPDBP	29455858	LEAD	nonEUR	0	C	G	ACOXL∗
rs72948328	2	111881810	N/A	37	Keaton_Warren_ICBPmegaMeta_NatGen_PrePrintOnline_2022	Pre-Print	SEC	EUR	0.0598	T	C	BCL2L11
rs57874285	2	112012672	N/A	37	Giri2018_MVP	30578418	LEAD	Mixed	0.3975	A	C	LOC541471
rs10207726	2	112744260	N/A	37	Kichaev2019	30595370	SEC	EUR	0.2928	T	C	MERTK
rs542733750	2	112746937	111989361	38	GWAS-catalog_June2022search	34594039	N/A	N/A	-	-	T	MERTK
rs28377357	2	112769721	N/A	37	Evangelou2018	30224653	LEAD	EUR	0.2903	A	G	MERTK
rs7581849	2	112870730	N/A	37	Giri2018_MVP	30578418	LEAD	EUR	0.3764	A	G	TMEM87B
rs62158170	2	114082175	N/A	37	Evangelou2018	30224653	LEAD	EUR	0.2167	G	A	PAX8
rs112641450	2	114403586	113646009	38	GWAS-catalog_June2022search	34594039	N/A	N/A	0.1581	A	G	RABL2A - SNRPA1P1
rs13020428	2	114432643	N/A	37	Kichaev2019	30595370	SEC	EUR	0.1869	G	T	AC017074.1
rs11688682	2	121347612	N/A	37	Giri2018_MVP	30578418	LEAD	EUR	0.2582	C	G	LOC84931
rs10864859	2	121440218	N/A	37	Evangelou2018	30224653	LEAD	EUR	0.0851	T	G	GLI2
rs750416	2	121997698	N/A	37	Giri2018_MVP	30578418	LEAD	EUR	0.4404	C	T	TFCP2L1
rs6723509	2	122000745	N/A	37	Evangelou2018	30224653	LEAD	EUR	0.1403	C	T	TFCP2L1
rs3923097	2	124020790	N/A	37	Hoffman2017	27841878	LEAD	EUR	0.0606	A	T	TSN[1507670]-CNTNAP5[1652073]
rs11123059	2	125429006	N/A	37	Keaton_Warren_ICBPmegaMeta_NatGen_PrePrintOnline_2022	Pre-Print	LEAD	EUR	0.4309	A	G	CNTNAP5
rs28515082	2	127016740	126259163	38	GWAS-catalog_June2022search	31217584	N/A	N/A	0.837	A	T	NA - SLC6A14P3
rs13001283	2	127183454	N/A	37	Evangelou2018	30224653	LEAD	EUR	0.1598	A	G	GYPC
rs11690153	2	127839534	N/A	37	Keaton_Warren_ICBPmegaMeta_NatGen_PrePrintOnline_2022	Pre-Print	LEAD	EUR	0.1936	C	T	BIN1
rs13022015	2	128822702	N/A	37	Keaton_Warren_ICBPmegaMeta_NatGen_PrePrintOnline_2022	Pre-Print	LEAD	EUR	0.1841	C	A	UGGT1
rs750785	2	129116922	N/A	37	Zhu_Chakravarti_PleiotropyGWAS_GenEpi2022	34989438	SEC	EUR	0.3047	C	T
rs10198975	2	NA	134940227	38	GWAS-catalog_June2022search	34594039	N/A	N/A	0.226	T	G	CCNT2
rs4954192	2	135632981	N/A	37	Evangelou2018	30224653	LEAD	EUR	0.3872	T	C	CCNT2-AS1
rs6714498	2	135650766	N/A	37	BP-ICE	33230300	LEAD	EUR	0.381	C	T	ACMSD
rs145563728	2	135697924	134940355	38	GWAS-catalog_June2022search	34594039	N/A	N/A	-	-	GAAAAAATTAA	CCNT2
rs1448919	2	138386595	N/A	37	GWAS-catalog_June2022search	34594039	LEAD	EUR	0.2774	A	G	THSD7B
rs7601101	2	138394599	N/A	37	Kichaev2019	30595370	SEC	EUR	0.2778	C	A	THSD7B
rs72844590	2	138421227	N/A	37	Evangelou2018	30224653	LEAD	EUR	0.1483	T	G	THSD7B
rs7606205	2	144146311	N/A	37	Evangelou2018	30224653	LEAD	EUR	0.2981	C	A	ARHGAP15
rs7604665	2	144252082	N/A	37	Zhu_Chakravarti_PleiotropyGWAS_GenEpi2022	34989438	SEC	EUR	0.4826	C	A
rs13403907	2	145222038	N/A	37	BP-ICE	33230300	SEC	EUR	0.1254	G	A	ZEB2
rs1438896	2	145646072	N/A	37	Pre2018_357SNPs_in274knownLoci_fromEvangelouST4	28951623	LEAD	EUR	0.2954	C	T	TEX41
rs143288026	2	145664860	144907294	38	GWAS-catalog_June2022search	34594039	N/A	N/A	-	-	A	TEX41
rs72854462	2	145720139	N/A	37	BP-ICE	33230300	SEC	EUR	0.2464	G	A	TEX41
rs397872980	2	145733056	144975478	38	GWAS-catalog_June2022search	34594039	N/A	N/A	-	-	A	TEX41
rs786244	2	145756260	N/A	37	Kichaev2019	30595370	SEC	EUR	0.3571	G	C	TEX41
rs6430078	2	145840378	N/A	37	BP-ICE	33230300	SEC	EUR	0.3616	A	G	TEX41
rs17408733	2	145854691	N/A	37	Zhu_Chakravarti_PleiotropyGWAS_GenEpi2022	34989438	SEC	EUR	0.2693	G	A
rs62167177	2	145938702	N/A	37	BP-ICE	33230300	SEC	EUR	0.1357	T	A	TEX41
rs34570306	2	146272860	N/A	37	Evangelou2018	30224653	LEAD	EUR	0.4731	T	C	ZEB2
rs17410535	2	146309946	N/A	37	GWAS-catalog_June2022search	34594039	LEAD	EUR	0.2838	C	T	RPL6P5 - METAP2P1
rs36063579	2	146701355	N/A	37	Kichaev2019	30595370	SEC	EUR	0.3204	A	T	AC062031.1
rs62169544	2	146950908	N/A	37	Evangelou2018	30224653	LEAD	EUR	0.4421	A	G	ZEB2
rs12990959	2	148572160	N/A	37	Evangelou2018	30224653	LEAD	EUR	0.3134	C	T	ACVR2A
rs17741978	2	148617380	N/A	37	Kichaev2019	30595370	SEC	EUR	0.1997	G	C	ACVR2A
rs2307394	2	148716428	N/A	37	BP-ICE	33230300	LEAD	EUR	0.3082	C	T	ORC4
rs11399347	2	148744755	147987187	38	GWAS-catalog_June2022search	34594039	N/A	N/A	-	-	A	ORC4
rs191280542	2	148844323	N/A	37	Giri2018_MVP	30578418	LEAD	Mixed	0	G	T	MBD5
rs117490883	2	149419230	N/A	37	Giri2018_MVP	30578418	LEAD	Mixed	0	A	G	EPC2
rs141691178	2	149424132	N/A	37	Giri2018_MVP	30578418	LEAD	Mixed	0	A	G	EPC2
rs4664080	2	152978341	N/A	37	Evangelou2018	30224653	LEAD	EUR	0.397	A	G	STAM2
rs3175	2	153618773	N/A	37	Evangelou2018	30224653	LEAD	EUR	0.351	A	G	PRPF40A
rs2848657	2	158495349	N/A	37	Giri2018_MVP	30578418	LEAD	EUR	0.1291	T	A	ACVR1C
rs1220128	2	158499902	N/A	37	Evangelou2018	30224653	LEAD	EUR	0.1488	C	G	ACVR1C
rs3755405	2	159415421	N/A	37	GWAS-catalog_June2022search	34594039	LEAD	EUR	0.2794	C	T	PKP4
rs72936986	2	159429379	N/A	37	GWAS-catalog_June2022search	34594039	LEAD	EUR	0.2808	C	A	PKP4
rs76591930	2	159540995	N/A	37	Kichaev_2019(798)	30595370	SEC	EUR	0.1767	T	C
rs79523138	2	161368213	N/A	37	Evangelou2018	30224653	LEAD	EUR	0.1177	G	A	RBMS1
rs112689899	2	161547817	N/A	37	Keaton_Warren_ICBPmegaMeta_NatGen_PrePrintOnline_2022	Pre-Print	SEC	EUR	0.2202	A	G	RBMS1
rs55732192	2	162278233	N/A	37	Evangelou2018	30224653;30595370	LEAD	EUR	0.0935	T	G	SLC4A10
rs62189012	2	162583141	N/A	37	GWAS-catalog_June2022search	34594039	LEAD	EUR	0.0951	A	G	SLC4A10
rs35874258	2	162594351	161737842	38	GWAS-catalog_June2022search	34594039	N/A	N/A	-	-	T	SLC4A10
rs4668424	2	164454604	N/A	37	Secondary_pre2018	27618452	SEC	EUR	0.1016	T	C	FIGN-GRB14
rs59950510	2	164463486	N/A	37	Evangelou2018	30224653	SEC	EUR	0.108	A	T	FIGN
rs35994273	2	164667432	N/A	37	Zhu_Chakravarti_PleiotropyGWAS_GenEpi2022	34989438	SEC	EUR	0.0455	G	C	AC092684.1
rs13004584	2	164902881	N/A	37	BP-ICE	33230300	SEC	EUR	0.2276	T	C	AC092684.1
rs16849225	2	164906820	N/A	37	Pre2018_357SNPs_in274knownLoci_fromEvangelouST4	21572416	LEAD	EUR	0.237	T	C	FIGN-GRB14
rs13002573	2	164915208	N/A	37	Pre2018_357SNPs_in274knownLoci_fromEvangelouST4	21909110	LEAD	EUR	0.2346	G	A	FIGN-GRB14
rs12470735	2	164933379	N/A	37	BP-ICE	33230300	SEC	EUR	0.251	C	T
rs34611819	2	164934709	N/A	37	GWAS-catalog_June2022search	34594039	LEAD	EUR	0.1726	A	G	FIGN - PRPS1P1
rs34238342	2	164936017	N/A	37	BP-ICE	33230300	SEC	EUR	0.2504	C	T
rs12468014	2	164946756	N/A	37	BP-ICE	33230300	SEC	EUR	0.2506	G	A
rs2675149	2	164950456	N/A	37	GWAS-catalog_June2022search	31879980	LEAD	EUR	0.4331	G	T	GACAT3 - NA
rs268263	2	164954174	N/A	37	Kichaev2019	30595370	SEC	EUR	0.2536	A	T	AC092684.1
rs1446468	2	164963486	N/A	37	Pre2018_357SNPs_in274knownLoci_fromEvangelouST4	21909110	LEAD	EUR	0.458	C	T	FIGN-GRB14
rs16849273	2	165001188	N/A	37	GWAS-catalog_June2022search	32709000	LEAD	EUR	0.1741	G	A	PRPS1P1
rs73029563	2	165008166	N/A	37	BP-ICE	33230300	SEC	EUR	0.4598	G	C	AC092684.1
rs6712094	2	165043460	N/A	37	Pre2018_357SNPs_in274knownLoci_fromEvangelouST4	24975945	LEAD	EUR	0.2717	G	A	FIGN-GRB14
rs1898841	2	165070207	N/A	37	GWAS-catalog_June2022search	31879980	LEAD	EUR	0.277	C	T	PRPS1P1
rs1371182	2	165099215	N/A	37	Secondary_pre2018	27618452	SEC	EUR	0.4506	T	C	FIGN-GRB14
rs10184004	2	165508389	N/A	37	Giri2018_MVP	30578418	LEAD	EUR	0.4065	T	C	COBLL1
rs34271465	2	165513065	N/A	37	Secondary_pre2018	28135244	SEC	EUR	n/a	-	A	FIGN-GRB14
rs10195252	2	165513091	N/A	37	Giri2018_MVP	30578418	LEAD	EUR	0.4062	C	T	COBLL1
rs13389219	2	165528876	N/A	37	Secondary_pre2018	27618447;30595370	SEC	EUR	0.3938	T	C	FIGN-GRB14
rs6717858	2	165539661	N/A	37	BP-ICE	33230300	SEC	EUR	0.4031	C	T	COBLL1
rs6712203	2	165557318	N/A	37	Evangelou2018	30224653	LEAD	EUR	0.3712	T	C	AC019181.3
rs2390258	2	166250129	N/A	37	Evangelou2018	30224653	LEAD	EUR	0.3103	A	G	SCN2A
rs6749447	2	169041386	N/A	37	Pre2018_357SNPs_in274knownLoci_fromEvangelouST4	27841878	LEAD	EUR	0.2635	G	T	STK39
rs560887	2	169763148	N/A	37	Evangelou2018	30224653	LEAD	EUR	0.2972	C	T	G6PC2
rs563694	2	169774071	N/A	37	BP-ICE	33230300	LEAD	EUR	0.3452	A	C	SPC25
rs552976	2	169791438	N/A	37	BP-ICE	33230300	LEAD	EUR	0.3532	G	A	ABCB11
rs13432340	2	170436157	N/A	37	Kichaev2019	30595370	SEC	EUR	0.4341	G	A	PPIG
rs78843689	2	170603253	N/A	37	Keaton_Warren_ICBPmegaMeta_NatGen_PrePrintOnline_2022	Pre-Print	SEC	EUR	0.0761	T	A	KLHL23,PHOSPHO2-KLHL23
rs6757773	2	NA	171693120	38	GWAS-catalog_June2022search	34594039	N/A	N/A	0.2791	A	T	DYNC1I2
rs151054210	2	172381487	N/A	37	Evangelou2018	30224653	LEAD	EUR	0.1812	A	G	CYBRD1
rs1047255	2	172412008	N/A	37	GWAS-catalog_June2022search	34594039	LEAD	EUR	0.243	G	C	CYBRD1
rs1560835	2	NA	173372547	38	GWAS-catalog_June2022search	34594039	N/A	N/A	0.159	C	G	CDCA7 - JPT1P1
rs6758859	2	173965056	N/A	37	Evangelou2018	30224653	LEAD	EUR	0.368	C	T	MLTK
rs13414400	2	174141956	N/A	37	Keaton_Warren_ICBPmegaMeta_NatGen_PrePrintOnline_2022	Pre-Print	SEC	EUR	0.1264	A	G	MAP3K20-AS1
rs930313	2	174219118	N/A	37	Keaton_Warren_ICBPmegaMeta_NatGen_PrePrintOnline_2022	Pre-Print	SEC	EUR	0.1634	G	C	CDCA7
rs11694601	2	174949358	N/A	37	Evangelou2018	30224653	LEAD	EUR	0.4056	G	A	OLA1
rs10048760	2	174977976	N/A	37	BP-ICE	33230300	SEC	EUR	0.4719	G	T	OLA1
rs75822153	2	175085995	174221267	38	GWAS-catalog_June2022search	34594039	N/A	N/A	-	-	C	OLA1
rs72914576	2	175529967	N/A	37	Evangelou2018	30224653;30595370	LEAD	EUR	0.1902	G	C	WIPF1
rs2437927	2	176309553	N/A	37	Kichaev_2019(798)	30595370	SEC	EUR	0.1646	C	T
rs12988588	2	177001056	N/A	37	Zhu_Chakravarti_PleiotropyGWAS_GenEpi2022	34989438	SEC	EUR	0.3435	G	A	HOXD-AS2(0)
rs11888604	2	177004026	N/A	37	GWAS-catalog_June2022search	34594039	LEAD	EUR	0.2683	T	C	HOXD3
rs4972805	2	177012570	N/A	37	Hoffman2017	27841878	LEAD	EUR	0.3271	T	C	HOXD-AS2[13002]-MIR10B[2570]
rs34720456	2	177027292	N/A	37	BP-ICE	33230300	SEC	EUR	0.3144	A	G	HOXD3
rs7591820	2	177028144	N/A	37	BP-ICE	33230300	SEC	EUR	0.3144	T	G	HOXD3
rs112729575	2	177033144	N/A	37	BP-ICE	33230300	SEC	EUR	0.0564	G	A	HOXD3
rs10834	2	177042087	N/A	37	BP-ICE	33230300	SEC	EUR	0.3472	G	A	HOXD3
rs1374326	2	177058316	N/A	37	Kichaev2019	30595370	SEC	EUR	0.2922	A	G	HOXD1
rs13403148	2	177349591	N/A	37	BP-ICE	33230300	SEC	EUR	0.2577	G	A	AC017048.1
rs10199487	2	177509009	N/A	37	BP-ICE	30595370;33230300	SEC	EUR	0.4437	A	T	LINC01117
rs1814826	2	177696542	N/A	37	Keaton_Warren_ICBPmegaMeta_NatGen_PrePrintOnline_2022	Pre-Print	SEC	EUR	0.3963	G	T	LINC01117
rs60148403	2	177989414	N/A	37	Evangelou2018	30224653	LEAD	EUR	0.1951	A	T	MIR4444-1[14709]-MIR3128[28576]
rs3109083	2	178062747	N/A	37	Zhu_Chakravarti_PleiotropyGWAS_GenEpi2022	34989438	SEC	EUR	0.194	T	G
rs2706110	2	178092162	N/A	37	Hoffman2017	27841878	LEAD	EUR	0.1937	C	T	MIR4444-1[14709]-MIR3128[28576]
rs56726187	2	178186894	N/A	37	BP-ICE	33230300	SEC	EUR	0.1968	A	G	NFE2L2
rs759606582	2	178325956	N/A	37	BP-ICE	33230300	SEC	EUR	RARE	A	G	AGPS
rs3770044	2	178625687	N/A	37	Zhu_Chakravarti_PleiotropyGWAS_GenEpi2022	34989438	SEC	EUR	0.1883	A	C
rs1837164	2	178716601	N/A	37	Evangelou2018	30224653	LEAD	EUR	0.3709	T	A	PDE11A
rs147410305	2	179040421	N/A	37	Zhu_Chakravarti_PleiotropyGWAS_GenEpi2022	34989438	SEC	EUR	0.0344	T	C
rs2291306	2	179638238	N/A	37	Zhu_Chakravarti_PleiotropyGWAS_GenEpi2022	34989438	SEC	EUR	0.113	A	G
rs12185628	2	179680971	N/A	37	BP-ICE	33230300	SEC	EUR	0.2184	C	T	TTN
rs1489486	2	179684983	N/A	37	Kichaev2019	30595370	SEC	EUR	0.1907	G	A	TTN
rs151041685	2	179725237	N/A	37	BP-ICE	33230300	SEC	EUR	0.0886	T	G	CCDC141
rs142556838	2	179747068	N/A	37	GWAS-catalog_June2022search	34594039	LEAD	EUR	0.0887	T	C	CCDC141
rs7591091	2	179754194	N/A	37	Pre2018_357SNPs_in274knownLoci_fromEvangelouST4	27841878	LEAD	EUR	0.3109	C	T	CCDC141
rs13031826	2	179756602	N/A	37	BP-ICE	33230300	SEC	EUR	0.1393	T	A	CCDC141
rs55844607	2	179770998	N/A	37	BP-ICE	33230300	SEC	EUR	0.0855	G	A	CCDC141
rs79146658	2	179786068	N/A	37	Pre2018_357SNPs_in274knownLoci_fromEvangelouST4	28951623	LEAD	EUR	0.0852	C	T	CCDC141
rs115150884	2	179793839	N/A	37	GWAS-catalog_June2022search	34594039	LEAD	EUR	0.0348	G	C	CCDC141
rs10497529	2	179839888	N/A	37	BP-ICE	33230300	SEC	EUR	0.0362	A	G	CCDC141
rs4894132	2	180738654	N/A	37	Kichaev2019	30595370	SEC	EUR	0.2706	C	T	ZNF385B
rs1486236	2	180739450	N/A	37	Evangelou2018	30224653	LEAD	EUR	0.3708	A	C	ZNF385B
rs10167839	2	181882879	N/A	37	Kichaev2019	30595370	SEC	EUR	0.3366	A	G	UBE2E3
rs10184839	2	181946115	N/A	37	Evangelou2018	30224653	LEAD	EUR	0.2878	T	A	AC068196.1
rs73040730	2	182971277	N/A	37	Evangelou2018	30224653	SEC	EUR	0.1997	G	A	PPP1R1C
rs11694699	2	182984631	N/A	37	Kichaev_2019(798)	30595370	SEC	EUR	0.7962	A	G	PPP1R1C
rs12474446	2	182994685	N/A	37	Giri2018_MVP	30578418	LEAD	EUR	0.2002	A	T	PPP1R1C
rs10197864	2	182995473	N/A	37	BP-ICE	33230300	SEC	EUR	0.2027	C	T	PPP1R1C
rs6732308	2	182996188	N/A	37	BP-ICE	30595370;33230300	SEC	EUR	0.2027	G	A	PPP1R1C
rs115966519	2	183189669	N/A	37	Kichaev2019	30595370	SEC	EUR	0.022	G	C	PDE1A
rs12693302	2	183211443	N/A	37	BP-ICE	33230300	SEC	EUR	0.3488	A	G	PDE1A
rs12996836	2	183212028	N/A	37	BP-ICE	33230300	SEC	EUR	0.3301	C	T	-
rs1438065	2	183218993	N/A	37	GWAS-catalog_June2022search	34594039	LEAD	EUR	0.3051	A	G	PDE1A
rs16823124	2	183224127	N/A	37	Pre2018_357SNPs_in274knownLoci_fromEvangelouST4	24560520	LEAD	EUR	0.3049	A	G	PDE1A
rs7585427	2	183239875	N/A	37	Kichaev2019	30595370	SEC	EUR	0.4242	T	C	PDE1A
rs6739913	2	185033065	N/A	37	Evangelou2018	30224653	LEAD	EUR	0.2848	A	G	ZNF804A
rs7602025	2	185052062	N/A	37	Kichaev2019	30595370	SEC	EUR	0.2846	A	G	MIR548AE1
rs28558491	2	187816321	N/A	37	Evangelou2018	30224653;30595370	LEAD	EUR	0.2659	T	C	ZSWIM2
rs146873663	2	189481972	N/A	37	Zhu_Chakravarti_PleiotropyGWAS_GenEpi2022	34989438	SEC	EUR	0.0148	C	T
rs11901929	2	189643316	N/A	37	Evangelou2018	30224653	LEAD	EUR	0.3503	G	A	DIRC1
rs2053163	2	190827023	N/A	37	BP-ICE	33230300	LEAD	Mixed	0.2966	G	A	C2orf88
rs1058180	2	191161622	N/A	37	BP-ICE	33230300	SEC	EUR	0.2476	C	T	HIBCH
rs13019278	2	191384924	N/A	37	BP-ICE	33230300	SEC	EUR	0.2587	A	G	NEMP2
rs4371384	2	191430741	N/A	37	GWAS-catalog_June2022search	34594039	LEAD	EUR	0.1826	G	A	RN7SKP179 - NAB1
rs7592578	2	191439591	N/A	37	Pre2018_357SNPs_in274knownLoci_fromEvangelouST4	28951623	LEAD	EUR	0.1904	G	T	TMEM194B
rs7569128	2	191446691	N/A	37	GWAS-catalog_June2022search	34594039	LEAD	EUR	0.1811	A	C	RN7SKP179 - NAB1
rs6434404	2	191494411	N/A	37	Pre2018_357SNPs_in274knownLoci_fromEvangelouST4	27841878	LEAD	EUR	0.317	G	A	TMEM194B[122793]-NAB1[63081]
rs2356123	2	191585949	190721223	38	GWAS-catalog_June2022search	34594039	N/A	N/A	0.2714	G	A	NAB1 - GLS
rs4366932	2	191592247	N/A	37	BP-ICE	33230300	SEC	EUR	0.3941	T	C	AC006460.2
rs10203824	2	191595850	N/A	37	Kichaev2019	30595370	SEC	EUR	0.27	C	A	AC006460.2
rs10205597	2	191644537	N/A	37	BP-ICE	33230300	SEC	EUR	0.2674	T	C	AC006460.2
rs3771300	2	191835596	N/A	37	BP-ICE	33230300	SEC	EUR	0.4904	G	T	STAT1
rs568232057	2	196542474	195677750	38	GWAS-catalog_June2022search	34594039	N/A	N/A	-	-	T	SLC39A10
rs10208493	2	196590414	N/A	37	Keaton_Warren_ICBPmegaMeta_NatGen_PrePrintOnline_2022	Pre-Print	LEAD	EUR	0.4273	T	C	SLC39A10
rs2280452	2	196681284	N/A	37	Zhu_Chakravarti_PleiotropyGWAS_GenEpi2022	34989438	SEC	EUR	0.4359	T	A	DNAH7
rs1729413	2	201086663	N/A	37	BP-ICE	30595370;33230300	LEAD	EUR	0.4541	G	T	SPATS2L
rs296797	2	201102905	N/A	37	Evangelou2018	30224653	LEAD	EUR	0.4045	C	T	SPATS2L
rs4675300	2	203706530	N/A	37	BP-ICE	33230300	SEC	EUR	0.327	C	G	ICA1L
rs72928605	2	203832120	N/A	37	BP-ICE	33230300	SEC	EUR	0.1223	G	A	CARF
rs535040828	2	203865822	N/A	37	Giri2018_MVP	30578418	SEC	Mixed	0	C	T	CARF
rs397800574	2	203981364	203116628	38	GWAS-catalog_June2022search	34594039	N/A	N/A	-	-	AAA	NBEAL1
rs6726999	2	204044213	N/A	37	BP-ICE	33230300	SEC	EUR	0.3138	A	G	NBEAL1
rs12693982	2	204085635	N/A	37	BP-ICE	30595370;33230300	SEC	EUR	0.4	T	C	NBEAL1
rs1469760	2	204125426	N/A	37	Evangelou2018	30224653	LEAD	EUR	0.4139	C	T	CYP20A1
rs2162003	2	205077128	N/A	37	Evangelou2018	30224653;30595370	LEAD	EUR	0.391	C	T	ICOS
rs11690717	2	205093360	N/A	37	GWAS-catalog_June2022search	34594039	LEAD	EUR	0.3679	T	G	ICOS - DSTNP5
rs35609166	2	207895438	N/A	37	Zhu_Chakravarti_PleiotropyGWAS_GenEpi2022	34989438	SEC	EUR	0.1242	C	A
rs1263671	2	207996447	N/A	37	Evangelou2018	30224653	LEAD	EUR	0.1634	C	T	KLF7
rs146871321	2	208044414	N/A	37	BP-ICE	33230300	SEC	EUR	0.0273	T	C
rs59601432	2	208051419	N/A	37	BP-ICE	33230300	SEC	EUR	0.262	C	A	AC007879.1
rs6740584	2	208429351	N/A	37	Kichaev2019	30595370	SEC	EUR	0.4578	C	T	CREB1
rs35752817	2	208494076	207629352	38	GWAS-catalog_June2022search	34594039	N/A	N/A	-	-	C	METTL21A - RPS29P9
rs7575103	2	208499512	N/A	37	BP-ICE	33230300	SEC	EUR	0.3266	A	G	ENSAP3
rs57591036	2	208512382	N/A	37	BP-ICE	33230300	SEC	EUR	0.3255	A	G	ENSAP3
rs55780018	2	208526140	N/A	37	Pre2018_357SNPs_in274knownLoci_fromEvangelouST4	28951623	LEAD	EUR	0.4515	C	T	METTL21A-AC079767.3
rs34346741	2	208534668	N/A	37	BP-ICE	33230300	SEC	EUR	0.4735	T	C	LINC01857
rs183927068	2	210288479	N/A	37	GxL_Sung2019_smokingMAPandPP	31127295	LEAD	nonEUR	0.0173	C	T	MAP2
rs1047891	2	211540507	N/A	37	Evangelou2018	30224653;30595370	LEAD	EUR	0.3183	A	C	CPS1
rs12694277	2	213188795	N/A	37	Evangelou2018	30224653	LEAD	EUR	0.2962	C	T	ERBB4
rs10210330	2	213798995	N/A	37	Kichaev_2019(798)	30595370	SEC	EUR	0.4157	T	A
rs112905092	2	214012225	N/A	37	Kichaev2019	30595370	SEC	EUR	0.0158	T	C	IKZF2
rs34923683	2	216245694	N/A	37	Secondary_pre2018	28135244	SEC	EUR	0.0234	A	C	FN1
rs1250247	2	216299629	N/A	37	Pre2018_357SNPs_in274knownLoci_fromEvangelouST4	27841878	LEAD	EUR	0.2695	G	C	FN1
rs1250259	2	216300482	N/A	37	Pre2018_357SNPs_in274knownLoci_fromEvangelouST4	28951623;30595370	LEAD	EUR	0.262	A	T	FN1
rs148400569	2	216366298	N/A	37	Zhu_Chakravarti_PleiotropyGWAS_GenEpi2022	34989438	SEC	EUR	0.0124	A	G	SERPINE2
rs6435942	2	217425937	N/A	37	BP-ICE	33230300	SEC	EUR	0.3487	G	T	RPL37A
rs11575194	2	217543728	N/A	37	Keaton_Warren_ICBPmegaMeta_NatGen_PrePrintOnline_2022	Pre-Print	SEC	EUR	0.0432	A	G	IGFBP5
rs4674114	2	217659266	N/A	37	Evangelou2018	30224653	LEAD	EUR	0.2011	G	A	IGFBP5[109696]-TNP1[78259]
rs2014998	2	217681961	N/A	37	BP-ICE	33230300	SEC	EUR	0.2562	A	G	AC007563.5
rs76022619	2	218251712	N/A	37	Zhu_Chakravarti_PleiotropyGWAS_GenEpi2022	34989438	SEC	EUR	0.0975	G	C	DIRC3(0)
rs79582717	2	218264138	N/A	37	BP-ICE	33230300	SEC	EUR	0.096	A	G	DIRC3
rs13030484	2	218423119	N/A	37	Zhu_Chakravarti_PleiotropyGWAS_GenEpi2022	34989438	SEC	EUR	0.1533	G	C
rs1063281	2	218668732	N/A	37	Pre2018_357SNPs_in274knownLoci_fromEvangelouST4	27841878;28951623	LEAD	EUR	0.3977	T	C	TNS1
rs66678720	2	218673897	217809171	38	GWAS-catalog_June2022search	34594039	N/A	N/A	-	-	GGAT	TNS1
rs1035673	2	218675533	N/A	37	BP-ICE	33230300	SEC	EUR	0.3958	C	T	TNS1
rs2161967	2	218680529	N/A	37	BP-ICE	33230300	SEC	EUR	0.4286	G	T	TNS1
rs2571445	2	218683154	N/A	37	Kichaev2019	30595370	SEC	EUR	0.3918	G	A	TNS1
rs6729561	2	218694357	N/A	37	BP-ICE	33230300	SEC	EUR	0.4383	A	G	TNS1
rs918948	2	218778972	N/A	37	Keaton_Warren_ICBPmegaMeta_NatGen_PrePrintOnline_2022	Pre-Print	SEC	EUR	0.4155	T	C	TNS1
rs3828278	2	218806161	N/A	37	BP-ICE	33230300	SEC	EUR	0.2955	G	T	TNS1
rs4674277	2	219122781	N/A	37	BP-ICE	33230300	SEC	EUR	0.4007	T	G	-
rs2382818	2	219155907	N/A	37	Kichaev2019	30595370	SEC	EUR	0.4131	T	A	PNKD
rs10193383	2	219157692	N/A	37	BP-ICE	33230300	SEC	EUR	0.4041	T	C	PNKD
rs1870123	2	219187698	N/A	37	Giri2018_MVP	30578418	LEAD	EUR	0.3751	A	G	PNKD
rs10932774	2	219191569	N/A	37	GWAS-catalog_June2022search	34594039	LEAD	EUR	0.3745	A	G	PNKD
rs3821033	2	219507302	N/A	37	BP-ICE	33230300	LEAD	EUR	0.0334	T	C	ZNF142
rs1863703	2	219544388	N/A	37	BP-ICE	33230300	LEAD	EUR	0.0551	G	A	STK36
rs16859180	2	219553468	N/A	37	BP-ICE	33230300	LEAD	EUR	0.0505	T	C	STK36
rs12993599	2	219563602	N/A	37	BP-ICE	33230300	LEAD	EUR	0.0514	A	G	STK36
rs6737386	2	219592322	N/A	37	Zhu_Chakravarti_PleiotropyGWAS_GenEpi2022	34989438	SEC	EUR	0.4813	A	G	TTLL4(0)
rs1996992	2	219651349	N/A	37	Evangelou2018	30224653	LEAD	EUR	0.0521	T	G	CYP27A1
rs78058190	2	219699999	N/A	37	Keaton_Warren_ICBPmegaMeta_NatGen_PrePrintOnline_2022	Pre-Print	SEC	EUR	0.051	A	G	PRKAG3
rs907683	2	220299541	N/A	37	Zhu_Chakravarti_PleiotropyGWAS_GenEpi2022	34989438	SEC	EUR	0.4274	T	G
rs12988743	2	220351471	N/A	37	Zhu_Chakravarti_PleiotropyGWAS_GenEpi2022	34989438	SEC	EUR	0.0699	C	T	SPEG(0)
rs12474050	2	220362557	N/A	37	Evangelou2018	30224653	LEAD	EUR	0.3433	T	C	AC053503.11
rs11695248	2	220402680	N/A	37	BP-ICE	33230300	LEAD	EUR	0.4753	C	T	ASIC4
rs59332477	2	220417266	N/A	37	BP-ICE	33230300	LEAD	EUR	0.4628	T	C	OBSL1
rs10166552	2	224036537	N/A	37	GxL_Sung2018_smokingSBPDBP	29455858	LEAD	nonEUR	1	C	T	KCNE4;SCG2
rs4674969	2	NA	225077305	38	GWAS-catalog_June2022search	34594039	N/A	N/A	0.4808	C	T	DOCK10 - NYAP2
rs79613098	2	225930867	N/A	37	Kichaev_2019(798)	30595370	SEC	EUR	0.0288	T	C
rs2943653	2	227047771	N/A	37	BP-ICE	30595370;33230300	SEC	EUR	0.3315	T	C	AC068138.1
rs2972146	2	227100698	N/A	37	Pre2018_357SNPs_in274knownLoci_fromEvangelouST4	27618447	LEAD	EUR	0.3555	T	G	2q36.3
rs10804330	2	227185749	N/A	37	BP-ICE	33230300	SEC	EUR	0.433	C	T	NEU2
rs3820928	2	227773466	N/A	37	BP-ICE	33230300	LEAD	EUR	0.4011	C	T	RHBDD1
rs10182307	2	227875360	N/A	37	Giri2018_MVP	30578418	LEAD	EUR	0.4103	A	G	COL4A4
rs2229813	2	227892720	N/A	37	BP-ICE	33230300	LEAD	EUR	0.4235	T	C	COL4A4
rs4332919	2	228292467	N/A	37	Keaton_Warren_ICBPmegaMeta_NatGen_PrePrintOnline_2022	Pre-Print	SEC	EUR	0.2829	T	G	MIR5703
rs4441458	2	228293218	N/A	37	Zhu_Chakravarti_PleiotropyGWAS_GenEpi2022	34989438	SEC	EUR	0.2827	C	T	NEU2
rs1044822	2	230629138	N/A	37	Evangelou2018	30224653	LEAD	EUR	0.148	T	C	TRIP12
rs28497362	2	231248261	N/A	37	BP-ICE	33230300	LEAD	Mixed	0.1393	T	C	SP140L
rs12694861	2	231270165	N/A	37	Kichaev2019	30595370	SEC	EUR	0.3981	A	G	SP140L
rs12470661	2	232060050	N/A	37	Zhu_Chakravarti_PleiotropyGWAS_GenEpi2022	34989438	SEC	EUR	0.2445	G	A	HTR2B/ARMC9
rs145586115	2	235604646	N/A	37	GxL_Fuentes_Educ	32372009	LEAD	nonEUR	0	G	T	ARL4C
rs2059752	2	235793752	N/A	37	Kichaev_2019(798)	30595370	SEC	EUR	0.101	T	C
rs76143056	2	237756550	236847907	38	GWAS-catalog_June2022search	34594039	N/A	N/A	0.3091	G	T	ACKR3 - RNU6-1051P
rs12052878	2	238227594	N/A	37	Evangelou2018	30224653	LEAD	EUR	0.3178	A	G	COPS8[229872]-COL6A3[98895]
rs13032404	2	238233483	N/A	37	BP-ICE	33230300	SEC	EUR	0.3149	A	G	COL6A3
rs869434	2	238638531	N/A	37	BP-ICE	33230300	SEC	EUR	0.2325	G	A	LRRFIP1
rs12624154	2	238647468	N/A	37	Zhu_Chakravarti_PleiotropyGWAS_GenEpi2022	34989438	SEC	EUR	0.2117	C	G	LRRFIP1(0)|=missense
rs11903560	2	239848358	N/A	37	Zhu_Chakravarti_PleiotropyGWAS_GenEpi2022	34989438	SEC	EUR	0.2917	G	C
rs4507125	2	239864732	N/A	37	Evangelou2018	30224653	LEAD	EUR	0.2137	C	A	HDAC4
rs12477314	2	239877148	N/A	37	BP-ICE	33230300	LEAD	EUR	0.2038	T	C	STK25
rs4852042	2	240201446	N/A	37	GWAS-catalog_June2022search	34594039	LEAD	EUR	0.0646	A	G	HDAC4
rs13389265	2	240221482	N/A	37	GWAS-catalog_June2022search	34594039	LEAD	EUR	0.0775	T	C	HDAC4
rs68080737	2	240251291	N/A	37	Keaton_Warren_ICBPmegaMeta_NatGen_PrePrintOnline_2022	Pre-Print	SEC	EUR	0.0648	A	G	HDAC4
rs139354822	2	242344695	N/A	37	Evangelou2018	30224653	LEAD	EUR	0.0295	C	T	FARP2
rs1995496	2	242445336	N/A	37	Evangelou2018	30224653	SEC	EUR	0.4988	G	A	STK25
rs79349366	2	242466277	N/A	37	Kichaev2019	30595370	SEC	EUR	0.0326	T	C	STK25
rs6771707	3	7487888	N/A	37	Kichaev2019	30595370	SEC	EUR	0.489	C	A	GRM7
rs9865843	3	7489993	N/A	37	Evangelou2018	30224653	LEAD	EUR	0.4824	G	A	GRM7
rs71308549	3	7490917	N/A	37	GWAS-catalog_June2022search	34594039	LEAD	EUR	0.4866	T	C	GRM7
rs2229902	3	7494417	N/A	37	BP-ICE	33230300	LEAD	EUR	0.4488	T	A	GRM7
rs74621754	3	8496371	N/A	37	Hoffman2017	27841878	LEAD	EUR	0.0475	A	G	LOC100288428
rs347591	3	11290122	N/A	37	Pre2018_357SNPs_in274knownLoci_fromEvangelouST4	23303523	LEAD	EUR	0.3388	T	G	HRH1-ATG7
rs7624086	3	11412620	N/A	37	Giri2018_MVP	30578418	LEAD	EUR	0.3826	G	C	ATG7
rs904475	3	11535417	N/A	37	Kichaev2019	30595370	SEC	EUR	0.3747	A	G	ATG7
rs35029874	3	11541927	11500454	38	GWAS-catalog_June2022search	34594039	N/A	N/A	-	-	A	ATG7
rs9837162	3	11548202	N/A	37	Giri2018_MVP	30578418	LEAD	EUR	0.3864	T	C	ATG7
rs2442795	3	11551200	N/A	37	BP-ICE	33230300	SEC	EUR	0.1903	G	T	ATG7
rs2574698	3	11557126	N/A	37	BP-ICE	33230300	SEC	EUR	0.3758	A	G	ATG7
rs9840982	3	11564940	N/A	37	BP-ICE	33230300	SEC	EUR	0.1893	A	C	ATG7
rs6442259	3	11578151	N/A	37	Kichaev2019	30595370	SEC	EUR	0.3719	C	T	ATG7
rs11128561	3	11677427	N/A	37	BP-ICE	33230300	SEC	EUR	0.1373	T	A	VGLL4
rs1801282	3	12393125	N/A	37	BP-ICE	33230300	LEAD	EUR	0.1225	G	C	PPARG
rs4684848	3	12395645	N/A	37	Zhu_Chakravarti_PleiotropyGWAS_GenEpi2022	34989438	SEC	EUR	0.125	A	G
rs9849171	3	12622623	N/A	37	Kichaev2019	30595370	SEC	EUR	0.3585	C	G	MKRN2
rs2290195	3	13538079	N/A	37	BP-ICE	33230300	SEC	EUR	0.2298	G	C
rs6793656	3	13823342	N/A	37	Hoffman2017	27841878	LEAD	EUR	0.1522	G	A	LINC00620[131122]-WNT7A[98276]
rs729639	3	13826854	N/A	37	Evangelou2018	30224653	LEAD	EUR	0.3476	C	T	LINC00620[131122]-WNT7A[98276]
rs6766740	3	14176446	N/A	37	Keaton_Warren_ICBPmegaMeta_NatGen_PrePrintOnline_2022	Pre-Print	SEC	EUR	0.2856	A	G	TMEM43
rs6442457	3	14482677	N/A	37	Kichaev_2019(798)	30595370	SEC	EUR	0.2501	C	G
rs4684242	3	NA	14853598	38	GWAS-catalog_June2022search	34594039	N/A	N/A	0.1798	C	G	FGD5
rs73028182	3	14863636	N/A	37	BP-ICE	33230300	SEC	EUR	0.1331	G	A	FGD5
rs76554422	3	14892670	N/A	37	BP-ICE	33230300	SEC	EUR	-	G	T	FGD5
rs2342883	3	14910520	N/A	37	GWAS-catalog_June2022search	31217584	LEAD	EUR	0.3322	G	A	FGD5
rs59055982	3	14911671	14870126	38	GWAS-catalog_June2022search	34594039	N/A	N/A	-	-	AATGGCATGAGGGAGCCCG	FGD5
rs13062241	3	14923230	N/A	37	GWAS-catalog_June2022search	32589924	LEAD	EUR	0.4769	T	C	FGD5
rs34991912	3	14926351	N/A	37	Kichaev2019	30595370	SEC	EUR	0.4238	C	T	FGD5
rs1898040	3	14937400	N/A	37	BP-ICE	33230300	SEC	EUR	0.2723	T	G	FGD5
rs11128722	3	14958126	N/A	37	Pre2018_357SNPs_in274knownLoci_fromEvangelouST4	27618452	LEAD	EUR	0.435	A	G	FGD5
rs13060082	3	14966995	N/A	37	BP-ICE	33230300	SEC	EUR	0.1991	C	T	FGD5
rs7623193	3	15406508	N/A	37	Zhu_Chakravarti_PleiotropyGWAS_GenEpi2022	34989438	SEC	EUR	0.1505	A	G
rs538180	3	16363689	N/A	37	Keaton_Warren_ICBPmegaMeta_NatGen_PrePrintOnline_2022	Pre-Print	LEAD	EUR	0.4173	A	T	OXNAD1,RFTN1
rs73033042	3	16624767	N/A	37	Keaton_Warren_ICBPmegaMeta_NatGen_PrePrintOnline_2022	Pre-Print	SEC	EUR	0.1276	G	A	DAZL
rs189267552	3	20073193	N/A	37	Evangelou2018	30224653;30595370	LEAD	EUR	0.0126	A	T	KAT2B
rs4858758	3	20117233	N/A	37	Giri2018_MVP	30578418	LEAD	EUR	0.3866	T	C	KAT2B
rs4634143	3	23163749	N/A	37	Evangelou2018	30224653	LEAD	EUR	0.2979	C	T	UBE2E2
rs56964757	3	NA	23544637	38	GWAS-catalog_June2022search	34594039	N/A	N/A	0.2049	G	A	UBE2E2
rs113592754	3	NA	23597461	38	GWAS-catalog_June2022search	34594039	N/A	N/A	0.2053	A	G	UBE2E2 - RNU6-922P
rs201174461	3	23602703	23561212	38	GWAS-catalog_June2022search	34594039	N/A	N/A	0.2276	A	G	UBE2E2
rs2306623	3	25424929	N/A	37	Keaton_Warren_ICBPmegaMeta_NatGen_PrePrintOnline_2022	Pre-Print	LEAD	EUR	0.3303	C	T	RARB-AS1
rs9868937	3	NA	27280236	38	GWAS-catalog_June2022search	34594039	N/A	N/A	0.0541	C	A	NEK10
rs78394680	3	27297190	N/A	37	Zhu_Chakravarti_PleiotropyGWAS_GenEpi2022	34989438	SEC	EUR	0.0857	A	C	NEK10
rs112895819	3	27419309	N/A	37	BP-ICE	33230300	SEC	EUR	0.0168	G	A	SLC4A7
rs9848210	3	27470734	N/A	37	BP-ICE	33230300	SEC	EUR	0.0443	T	C	SLC4A7
rs28407792	3	27486065	N/A	37	Zhu_Chakravarti_PleiotropyGWAS_GenEpi2022	34989438	SEC	EUR	0.0289	T	C	SLC4A7
rs118022058	3	27534044	N/A	37	GWAS-catalog_June2022search	34594039	LEAD	EUR	0.0289	A	C	SLC4A7 - RNU1-96P
rs13082711	3	27537909	N/A	37	Pre2018_357SNPs_in274knownLoci_fromEvangelouST4	21909110	LEAD	EUR	0.2367	C	T	SLC4A7
rs820430	3	27548900	N/A	37	BP-ICE	33230300	SEC	EUR	0.3939	G	A	FECHP1
rs2643826	3	27562988	N/A	37	BP-ICE	30595370;33230300	SEC	EUR	0.452	T	C	AC137675.1
rs4462906	3	27592860	N/A	37	BP-ICE	33230300	SEC	EUR	0.4025	G	T	Y_RNA
rs35225531	3	27593064	N/A	37	GWAS-catalog_June2022search	34594039	LEAD	EUR	0.1464	T	C	Y_RNA - KIAA1143P2
rs12635190	3	27656492	N/A	37	Zhu_Chakravarti_PleiotropyGWAS_GenEpi2022	34989438	SEC	EUR	0.3593	T	C
rs78011777	3	27660581	N/A	37	BP-ICE	33230300	SEC	EUR	0.3779	T	C	FECHP1
rs72851229	3	29374219	N/A	37	Evangelou2018	30224653	LEAD	EUR	0.1739	C	G	RBMS3
rs9818220	3	30284320	N/A	37	Giri2018_MVP	30578418	LEAD	EUR	0.246	C	T	Intergenic
rs12638085	3	30405936	N/A	37	Evangelou2018	30224653	LEAD	EUR	0.352	A	T	TGFBR2
rs56401299	3	30422563	N/A	37	Kichaev2019	30595370	SEC	EUR	0.3519	T	C	FECHP1
rs75875736	3	36341106	N/A	37	GxL_Sung2019_smokingMAPandPP	31127295	LEAD	nonEUR	1	C	T	STAC
rs147270945	3	36954368	36912871	38	GWAS-catalog_June2022search	34594039	N/A	N/A	-	-	CTTTTTT	TRANK1
rs4678915	3	36964583	N/A	37	Evangelou2018	30224653	LEAD	EUR	0.4333	A	G	TRANK1
rs6777217	3	36979042	N/A	37	BP-ICE	33230300	LEAD	EUR	0.4398	G	A	TRANK1
rs7631605	3	37234589	N/A	37	BP-ICE	33230300	LEAD	EUR	0.4852	T	C	AC097359.2
rs7632108	3	37258063	N/A	37	Giri2018_MVP	30578418	LEAD	EUR	0.4711	C	A	GOLGA4
rs11718848	3	37366459	N/A	37	BP-ICE	33230300	LEAD	EUR	0.3923	A	C	GOLGA4
rs62241896	3	37368755	N/A	37	BP-ICE	33230300	LEAD	EUR	0.3925	A	T	GOLGA4
rs539108	3	37535866	N/A	37	Kichaev2019	30595370	SEC	EUR	0.4311	A	G	-
rs267517	3	37539090	N/A	37	Evangelou2018	30224653	LEAD	EUR	0.4084	A	G	ITGA9
rs267513	3	37570380	N/A	37	GWAS-catalog_June2022search	34594039	LEAD	EUR	0.4194	T	G	ITGA9
rs267561	3	37574951	N/A	37	BP-ICE	33230300	LEAD	EUR	0.4141	A	G	ITGA9
rs267540	3	37581843	N/A	37	Giri2018_MVP	30578418	LEAD	EUR	0.4082	A	G	ITGA9
rs267539	3	37582252	N/A	37	Giri2018_MVP	30578418	LEAD	EUR	0.4712	A	G	ITGA9
rs3922844	3	38624253	N/A	37	Zhu_Chakravarti_PleiotropyGWAS_GenEpi2022	34989438	SEC	EUR	0.3065	C	T
rs7427574	3	38684835	N/A	37	Zhu_Chakravarti_PleiotropyGWAS_GenEpi2022	34989438	SEC	EUR	0.1923	G	C	SCN5A(0)
rs55742514	3	38687740	N/A	37	Keaton_Warren_ICBPmegaMeta_NatGen_PrePrintOnline_2022	Pre-Print	SEC	EUR	0.1932	C	T	SCN5A
rs11924846	3	38756566	N/A	37	GWAS-catalog_June2022search	34594039	LEAD	EUR	0.4075	T	C	SCN10A
rs6795970	3	38766675	N/A	37	BP-ICE	33230300	LEAD	EUR	0.4013	G	A	SCN10A
rs6801957	3	38767315	N/A	37	Evangelou2018	30224653	LEAD	EUR	0.4091	C	T	SCN10A
rs6800541	3	38774832	N/A	37	BP-ICE	33230300	LEAD	EUR	0.407	T	C	SCN10A
rs6599251	3	38785809	N/A	37	Giri2018_MVP	30578418	LEAD	EUR	0.4514	T	G	SCN10A
rs6788984	3	41107173	N/A	37	Evangelou2018	30224653	LEAD	EUR	0.1448	G	A	CTNNB1
rs1722850	3	41198050	N/A	37	Kichaev2019	30595370	SEC	EUR	0.4703	C	T	RP11-944L7.4
rs398105798	3	41204417	41162916	38	GWAS-catalog_June2022search	34594039	N/A	N/A	-	-	A	HMGN2P24 - MRPS31P1
rs7630377	3	41230654	N/A	37	Evangelou2018	30224653	SEC	EUR	0.4896	C	T	MRPS31P1
rs60659132	3	41678906	N/A	37	Zhu_Chakravarti_PleiotropyGWAS_GenEpi2022	34989438	SEC	EUR	0.1702	T	C
rs6781529	3	41751333	N/A	37	GWAS-catalog_June2022search	33603002	LEAD	EUR	0.1725	T	C	ULK4
rs6599176	3	41788492	N/A	37	GWAS-catalog_June2022search	33603002	LEAD	EUR	0.17	G	T	ULK4
rs13093299	3	41810220	N/A	37	Zhu_Chakravarti_PleiotropyGWAS_GenEpi2022	34989438	SEC	EUR	0.1562	G	A	ULK4(0)
rs6768542	3	41865474	N/A	37	BP-ICE	30595370;33230300	SEC	EUR	0.1631	A	G	ULK4
rs149240564	3	41867621	N/A	37	Secondary_pre2018	27841878	SEC	EUR	0.174	A	G	ULK4
rs35475272	3	41867643	41826151	38	GWAS-catalog_June2022search	34594039	N/A	N/A	0.1769	C	T	ULK4
rs111634789	3	41871356	41829864	38	GWAS-catalog_June2022search	34594039	N/A	N/A	0.1829	C	T	ULK4
rs9816560	3	41872527	N/A	37	Secondary_pre2018	27841878	SEC	EUR	0.0159	G	T	ULK4
rs3774372	3	41877414	N/A	37	Pre2018_357SNPs_in274knownLoci_fromEvangelouST4	21909110	LEAD	EUR	0.1646	C	T	ULK4
rs10662179	3	41889773	41848282	38	GWAS-catalog_June2022search	34594039	N/A	N/A	-	-	CA	ULK4
rs9815354	3	41912651	N/A	37	Pre2018_357SNPs_in274knownLoci_fromEvangelouST4	27841878	LEAD	EUR	0.1634	A	G	ULK4
rs112945648	3	41969042	N/A	37	Zhu_Chakravarti_PleiotropyGWAS_GenEpi2022	34989438	SEC	EUR	0.0211	C	T	ULK4(0)
rs1716653	3	41975598	N/A	37	BP-ICE	33230300	SEC	EUR	0.168	A	C	ULK4
rs1717020	3	41981490	N/A	37	GWAS-catalog_June2022search	33603002	LEAD	EUR	0.1689	A	C	ULK4
rs6599192	3	41992408	N/A	37	GWAS-catalog_June2022search	33603002	LEAD	EUR	0.178	A	G	ULK4
rs7373694	3	42012719	N/A	37	BP-ICE	33230300	SEC	EUR	0.1697	A	G	RP11-944L7.4
rs4974008	3	42159351	N/A	37	Zhu_Chakravarti_PleiotropyGWAS_GenEpi2022	34989438	SEC	EUR	0.3199	C	T	TRAK1(0)
rs142048131	3	42211838	N/A	37	Zhu_Chakravarti_PleiotropyGWAS_GenEpi2022	34989438	SEC	EUR	0.0174	T	G	TRAK1(0)
rs9877020	3	43992455	N/A	37	Keaton_Warren_ICBPmegaMeta_NatGen_PrePrintOnline_2022	Pre-Print	LEAD	EUR	0.1616	T	C	MIR138-1
rs6792918	3	44857004	N/A	37	Giri2018_MVP	30578418	LEAD	EUR	0.0493	C	A	KIF15
rs141979279	3	44858131	N/A	37	Evangelou2018	30224653	LEAD	EUR	0.0489	C	T	KIF15
rs34877991	3	45643648	N/A	37	Giri2018_MVP	30578418	LEAD	EUR	0.4098	C	G	LIMD1
rs113134141	3	46861939	N/A	37	Evangelou2018	30224653	LEAD	EUR	0.1019	G	A	PRSS50
rs6787229	3	46889187	N/A	37	BP-ICE	33230300	SEC	EUR	0.1006	A	G	TKT
rs6772151	3	46896499	N/A	37	Takeuchi_NatComms2018	30487518	LEAD	EUR	N/A	N/A	N/A
rs7638388	3	47914974	N/A	37	GWAS-catalog_June2022search	34594039	LEAD	EUR	0.0941	T	C	MAP4
rs319690	3	47927484	N/A	37	Pre2018_357SNPs_in274knownLoci_fromEvangelouST4	21909110	LEAD	EUR	0.3061	C	T	MAP4
rs6771917	3	48108442	N/A	37	Kichaev2019	30595370	SEC	EUR	0.2508	C	T	MAP4
rs36047718	3	NA	48148407	38	GWAS-catalog_June2022search	34594039	N/A	N/A	N/A	N/A	N/A	RN7SL664P - CDC25A
rs34513961	3	48173653	N/A	37	BP-ICE	33230300	SEC	EUR	0.2869	C	T	TKT
rs12494304	3	48178029	N/A	37	Kichaev2019	30595370	SEC	EUR	0.3377	T	C	TKT
rs6442105	3	48182326	N/A	37	BP-ICE	33230300	SEC	EUR	0.3283	G	A	TKT
rs6797587	3	48197614	N/A	37	Pre2018_357SNPs_in274knownLoci_fromEvangelouST4	24954895	LEAD	EUR	0.3302	G	A	CDC25A
rs76398786	3	48731450	N/A	37	Hoffman2017	27841878	LEAD	EUR	0.05	T	C	IP6K2
rs555934473	3	48899332	N/A	37	BP-ICE	33230300	SEC	EUR	0.001	G	T	SLC25A20
rs6774721	3	49381898	N/A	37	Evangelou2018	30224653	LEAD	EUR	0.1412	A	G	ARIH2
rs73074830	3	49577017	N/A	37	Kichaev2019	30595370	SEC	EUR	0.138	C	A	DAG1
rs73077107	3	49671037	N/A	37	BP-ICE	33230300	SEC	EUR	0.1207	A	G	BSN
rs200144259	3	NA	49752501	38	GWAS-catalog_June2022search	34594039	N/A	N/A	N/A	N/A	N/A	IP6K1
rs10575617	3	49811415	49773981	38	GWAS-catalog_June2022search	34594039	N/A	N/A	-	-	AC	IP6K1
rs148427552	3	49839624	49802182	38	GWAS-catalog_June2022search	34594039	N/A	N/A	-	-	T	CDHR4 - INKA1
rs36022378	3	49913705	N/A	37	Pre2018_357SNPs_in274knownLoci_fromEvangelouST4	28951623	LEAD	EUR	0.2	C	T	CAMKV-ACTBP13
rs743757	3	50476378	N/A	37	Pre2018_357SNPs_in274knownLoci_fromEvangelouST4	28951623	LEAD	EUR	0.1425	C	G	CACNA2D2
rs6778442	3	52148483	N/A	37	Zhu_Chakravarti_PleiotropyGWAS_GenEpi2022	34989438	SEC	EUR	0.1634	C	T	POC1A
rs13303	3	52558008	N/A	37	Pre2018_357SNPs_in274knownLoci_fromEvangelouST4	29030403	LEAD	EUR	0.4373	C	T	STAB1
rs567776784	3	52670773	52636758	38	GWAS-catalog_June2022search	34594039	N/A	N/A	-	-	AAAAA	PBRM1
rs77347777	3	52848207	N/A	37	BP-ICE	33230300	SEC	EUR	0.1184	T	C	ITIH4
rs36051354	3	52986012	N/A	37	BP-ICE	33230300	SEC	EUR	0.3228	C	T	SFMBT1
rs36031811	3	53249136	N/A	37	BP-ICE	33230300	SEC	EUR	0.4055	A	G	TKT
rs7649323	3	53332706	N/A	37	Zhu_Chakravarti_PleiotropyGWAS_GenEpi2022	34989438	SEC	EUR	0.3616	C	G	DCP1A(0)
rs369306257	3	53512317	N/A	37	Giri2018_MVP	30578418	LEAD	Mixed	0	C	T	CACNA1D
rs3821843	3	53558012	N/A	37	Evangelou2018	30224653;30595370	SEC	EUR	0.318	A	G	CACNA1D
rs3774427	3	53565628	53531601	38	GWAS-catalog_June2022search	34594039	N/A	N/A	0.9911	C	G	CACNA1D
rs9814480	3	53590465	53556438	38	GWAS-catalog_June2022search	34594039	N/A	N/A	0.994	C	T	CACNA1D
rs9810888	3	53635595	N/A	37	Pre2018_357SNPs_in274knownLoci_fromEvangelouST4	27841878	LEAD	EUR	0.499	G	T	CACNA1D
rs11720002	3	53709642	N/A	37	Zhu_Chakravarti_PleiotropyGWAS_GenEpi2022	34989438	SEC	EUR	0.2766	C	T	CACNA1D
rs7340705	3	53734443	N/A	37	BP-ICE	30595370;33230300	SEC	EUR	0.328	C	T	CACNA1D
rs2612016	3	53734453	N/A	37	BP-ICE	33230300	SEC	EUR	0.3269	C	G	CACNA1D
rs144980716	3	53776904	N/A	37	BP-ICE	33230300	SEC	EUR	0.003	A	G	CACNA1D
rs72556363	3	53842695	53808665	38	GWAS-catalog_June2022search	34226706	N/A	N/A	-	-	TTC	CACNA1D
rs76920163	3	53857055	N/A	37	BP-ICE	33230300	SEC	EUR	0.001	G	T	CHDH
rs11707607	3	54022398	N/A	37	BP-ICE	33230300	SEC	EUR	0.3695	T	C
rs9827472	3	56726646	N/A	37	Pre2018_357SNPs_in274knownLoci_fromEvangelouST4	28951623	LEAD	EUR	0.3635	T	C	FAM208A
rs68072945	3	56737268	N/A	37	BP-ICE	33230300	SEC	EUR	0.2932	C	T	FEZF2
rs6445818	3	56748227	N/A	37	BP-ICE	30595370;33230300	SEC	EUR	0.3147	A	C	FEZF2
rs12486605	3	57706503	N/A	37	Evangelou2018	30224653	LEAD	EUR	0.4293	C	T	SLMAP
rs1053711	3	57743246	N/A	37	BP-ICE	33230300	SEC	EUR	0.3092	A	G	SLMAP
rs10656429	3	57839795	57854069	38	GWAS-catalog_June2022search	34594039	N/A	N/A	-	-	TA	SLMAP
rs141962517	3	62514061	N/A	37	GxL_Fuentes_Educ	32372009	LEAD	nonEUR	0	C	T	CADPS
rs3774702	3	63856870	N/A	37	Evangelou2018	30224653	LEAD	EUR	0.1783	A	G	ATXN7
rs3774729	3	63982082	N/A	37	BP-ICE	33230300	LEAD	EUR	0.3103	A	G	ATXN7
rs35667547	3	64547477	N/A	37	Keaton_Warren_ICBPmegaMeta_NatGen_PrePrintOnline_2022	Pre-Print	SEC	EUR	0.1208	C	G	ADAMTS9-AS1
rs74923473	3	64595506	N/A	37	BP-ICE	33230300	SEC	EUR	0.1189	C	T	ADAMTS9
rs6795735	3	64705365	N/A	37	BP-ICE	33230300	SEC	EUR	0.4116	T	C	ADAMTS9-AS2
rs918466	3	64710253	N/A	37	Pre2018_357SNPs_in274knownLoci_fromEvangelouST4	27618452	LEAD	EUR	0.4129	A	G	ADAMTS9
rs6445425	3	64719091	N/A	37	GWAS-catalog_June2022search	34594039	LEAD	EUR	0.4137	C	G	ADAMTS9-AS2
rs6775974	3	64724632	N/A	37	BP-ICE	33230300	SEC	EUR	0.4195	T	C	ADAMTS9-AS2
rs56250028	3	66362386	N/A	37	BP-ICE	33230300	SEC	EUR	0.2605	G	A	SLC25A26
rs7630745	3	66427029	N/A	37	Evangelou2018	30224653	LEAD	EUR	0.3415	C	T	LRIG1
rs2306272	3	66434643	N/A	37	Kichaev2019	30595370	SEC	EUR	0.2854	C	T	LRIG1
rs9840088	3	66442545	N/A	37	BP-ICE	33230300	SEC	EUR	0.2004	C	A	LRIG1
rs62253186	3	69919744	N/A	37	Keaton_Warren_ICBPmegaMeta_NatGen_PrePrintOnline_2022	Pre-Print	LEAD	EUR	0.0615	G	C	MITF
rs9868203	3	70037813	N/A	37	Keaton_Warren_ICBPmegaMeta_NatGen_PrePrintOnline_2022	Pre-Print	SEC	EUR	0.4499	C	G	SAMMSON
rs1491606	3	70586528	N/A	37	Keaton_Warren_ICBPmegaMeta_NatGen_PrePrintOnline_2022	Pre-Print	SEC	EUR	0.3446	A	T	MDFIC2
rs2117760	3	70850461	N/A	37	Kichaev2019	30595370	SEC	EUR	0.2979	A	C	PROK2
rs4499560	3	70920485	N/A	37	Evangelou2018	30224653	LEAD	EUR	0.3192	T	A	MITF[986716]-FOXP1[141608]
rs844218	3	71607861	N/A	37	Keaton_Warren_ICBPmegaMeta_NatGen_PrePrintOnline_2022	Pre-Print	LEAD	EUR	0.3107	G	A	FOXP1
rs13083406	3	73246337	N/A	37	Giri2018_MVP	30578418	LEAD	EUR	0.4295	A	G	PPP4R2
rs1486286	3	73259146	N/A	37	GWAS-catalog_June2022search	34594039	LEAD	EUR	0.4539	C	T	CCDC75P1 - RNU6-1270P
rs729448	3	73260545	N/A	37	Evangelou2018	30224653	LEAD	EUR	0.4545	A	G	PPP4R2
rs9857362	3	74710462	N/A	37	Evangelou2018	30224653	LEAD	EUR	0.4677	C	A	CNTN3
rs17016312	3	NA	78560449	38	GWAS-catalog_June2022search	34594039	N/A	N/A	0.2075	C	T	MRPS17P3 - ROBO1
rs1027829	3	78661129	N/A	37	Kichaev_2019(798)	30595370	SEC	EUR	0.3183	T	G
rs9831410	3	83099986	N/A	37	Kichaev_2019(798)	30595370	SEC	EUR	0.1893	T	C
rs9839708	3	85058885	N/A	37	BP-ICE	33230300	SEC	EUR	0.3983	T	C	CADM2
rs146071762	3	85396778	85347628	38	GWAS-catalog_June2022search	34594039	N/A	N/A	0.499	A	T	CADM2
rs76508707	3	85397049	N/A	37	Kichaev2019	30595370	SEC	EUR	0.4897	T	C	CADM2
rs62250714	3	85515776	N/A	37	Giri2018_MVP	30578418	LEAD	EUR	0.3719	A	G	CADM2
rs1449386	3	85619079	N/A	37	Giri2018_MVP	30578418	LEAD	EUR	0.3693	G	T	CADM2
rs1375564	3	85656311	N/A	37	Evangelou2018	30224653	LEAD	EUR	0.3646	T	C	LOC440970[298533]-MIR5688[448854]
rs9829032	3	85683600	N/A	37	BP-ICE	33230300	SEC	EUR	0.4135	G	A	CADM2
rs13078807	3	85884150	N/A	37	BP-ICE	33230300	LEAD	EUR	0.2	G	A	CADM2
rs143802076	3	88646080	N/A	37	GxL_Sung2019_smokingMAPandPP	31127295	SEC	nonEUR	0	A	G	C3orf38
rs76217164	3	88738041	N/A	37	Pre2018_357SNPs_in274knownLoci_fromEvangelouST4	27841878	LEAD	EUR	0	A	T	C3orf38[539149]-EPHA3[711454]
rs61509669	3	99101608	N/A	37	Zhu_Chakravarti_PleiotropyGWAS_GenEpi2022	34989438	SEC	EUR	0.0534	C	A
rs201354184	3	99702235	99983386	38	GWAS-catalog_June2022search	34594039	N/A	N/A	-	-	ATAAAT	CMSS1, FILIP1L
rs56233205	3	99821679	N/A	37	Giri2018_MVP	30578418	LEAD	EUR	0.1853	G	A	C3orf26
rs9860290	3	99839106	N/A	37	Evangelou2018	30224653	LEAD	EUR	0.2077	A	G	CMSS1
rs11537816	3	99886662	N/A	37	BP-ICE	33230300	LEAD	EUR	0.1825	A	G	CMSS1
rs3846087	3	101211487	N/A	37	BP-ICE	33230300	LEAD	EUR	0.4072	G	A	SENP7
rs56290975	3	101228365	N/A	37	Giri2018_MVP	30578418	LEAD	EUR	0.4068	C	G	SENP7
rs16843947	3	101238259	N/A	37	BP-ICE	33230300	LEAD	EUR	0.4074	G	A	FAM172BP
rs11923667	3	101268080	N/A	37	Evangelou2018	30224653	LEAD	EUR	0.4084	A	T	TRMT10C
rs145072852	3	101476645	N/A	37	BP-ICE	33230300	LEAD	Mixed	0.002	C	T	CEP97
rs73002589	3	105837010	N/A	37	Zhu_Chakravarti_PleiotropyGWAS_GenEpi2022	34989438	SEC	EUR	0.1526	C	T
rs10933917	3	107567130	N/A	37	Kichaev_2019(798)	30595370	SEC	EUR	0.4834	C	T
rs28675079	3	111500002	N/A	37	Evangelou2018	30224653	LEAD	EUR	0.1861	A	G	PLCXD2
rs6438013	3	111513720	N/A	37	BP-ICE	33230300	LEAD	EUR	0.3185	T	G	PHLDB2
rs1882289	3	114461208	N/A	37	Evangelou2018	30224653	LEAD	EUR	0.1152	A	G	ZBTB20
rs1599116	3	115077351	N/A	37	GWAS-catalog_June2022search	34594039	LEAD	EUR	0.1453	T	G	EIF4E2P2 - GAP43
rs4831174	3	115110804	N/A	37	Giri2018_MVP	30578418	LEAD	EUR	0.4999	G	A	Intergenic
rs6438253	3	115115932	N/A	37	Giri2018_MVP	30578418	LEAD	EUR	0.4998	G	A	Intergenic
rs6805393	3	117492152	N/A	37	Keaton_Warren_ICBPmegaMeta_NatGen_PrePrintOnline_2022	Pre-Print	LEAD	EUR	0.4919	A	G	LINC02024
rs139600783	3	119109769	N/A	37	BP-ICE	33230300	LEAD	Mixed	0.003	C	T	ARHGAP31
rs9842387	3	121616995	N/A	37	Keaton_Warren_ICBPmegaMeta_NatGen_PrePrintOnline_2022	Pre-Print	SEC	EUR	0.4648	G	A	SLC15A2
rs12152463	3	122100447	N/A	37	Kichaev2019	30595370	SEC	EUR	0.4225	T	C	CCDC58
rs9882772	3	122110149	N/A	37	Hoffman2017	27841878	LEAD	EUR	0.437	C	T	FAM162A
rs12487598	3	122178602	N/A	37	BP-ICE	33230300	SEC	EUR	0.4223	C	T	KPNA1
rs6806529	3	123049938	N/A	37	Evangelou2018	30224653	LEAD	EUR	0.4312	C	A	ADCY5
rs7636024	3	123985016	N/A	37	Keaton_Warren_ICBPmegaMeta_NatGen_PrePrintOnline_2022	Pre-Print	SEC	EUR	0.4326	T	G	KALRN
rs11720789	3	124308094	N/A	37	BP-ICE	33230300	SEC	EUR	0.1415	A	G
rs4678167	3	124540832	N/A	37	BP-ICE	33230300	SEC	EUR	0.1428	T	C	ITGB5
rs6438857	3	124557643	N/A	37	Evangelou2018	30224653	LEAD	EUR	0.4241	C	T	ITGB5
rs11928547	3	124577290	N/A	37	Kichaev2019	30595370	SEC	EUR	0.4122	C	T	ITGB5
rs1948696	3	124594955	N/A	37	BP-ICE	33230300	SEC	EUR	0.3759	C	T	ITGB5
rs10804564	3	124598526	N/A	37	BP-ICE	33230300	SEC	EUR	0.4122	G	A	ITGB5
rs139963642	3	127314188	N/A	37	GxL_Sung2018_smokingSBPDBP	29455858	LEAD	nonEUR	1	C	T	TPRA1∗;MCM2
rs34174370	3	127849744	N/A	37	Zhu_Chakravarti_PleiotropyGWAS_GenEpi2022	34989438	SEC	EUR	0.1223	T	C	RUVBL1
rs11720784	3	128107139	N/A	37	BP-ICE	33230300	SEC	EUR	0.1039	T	C	EEFSEC
rs62270945	3	128201889	N/A	37	Pre2018_357SNPs_in274knownLoci_fromEvangelouST4	27841878;28951623	LEAD	EUR	0.0287	T	C	GATA2
rs55914222	3	128202943	N/A	37	BP-ICE	33230300	SEC	EUR	0.0295	C	G	-
rs9851497	3	128212526	N/A	37	Zhu_Chakravarti_PleiotropyGWAS_GenEpi2022	34989438	SEC	EUR	0.3739	C	T
rs1708229	3	129639443	N/A	37	Zhu_Chakravarti_PleiotropyGWAS_GenEpi2022	34989438	SEC	EUR	0.0902	T	G
rs2369796	3	132196816	N/A	37	Keaton_Warren_ICBPmegaMeta_NatGen_PrePrintOnline_2022	Pre-Print	SEC	EUR	0.4645	T	A	DNAJC13
rs9875380	3	132780356	N/A	37	Evangelou2018	30224653	LEAD	EUR	0.4626	T	C	TMEM108
rs4854572	3	132801239	N/A	37	Giri2018_MVP	30578418	LEAD	EUR	0.4572	A	G	TMEM108
rs75305034	3	133886705	N/A	37	Pre2018_357SNPs_in274knownLoci_fromEvangelouST4	27841878	LEAD	EUR	0.2972	C	T	RYK
rs566608155	3	133935636	134216793	38	GWAS-catalog_June2022search	34594039	N/A	N/A	-	-	AAAAAAA	RYK
rs11915143	3	133985901	N/A	37	BP-ICE	30595370;33230300	SEC	EUR	0.4096	A	G	-
rs4682671	3	133993315	N/A	37	BP-ICE	33230300	SEC	EUR	0.4096	G	T	KRT18P35
rs9859176	3	134000025	N/A	37	Pre2018_357SNPs_in274knownLoci_fromEvangelouST4	28951623	LEAD	EUR	0.4473	C	T	RYK
rs59637384	3	134032364	N/A	37	Zhu_Chakravarti_PleiotropyGWAS_GenEpi2022	34989438	SEC	EUR	0.1117	A	G
rs4270476	3	134039244	N/A	37	Evangelou2018	30224653	SEC	EUR	0.3651	C	T	LINC02004
rs3821705	3	134077001	N/A	37	BP-ICE	33230300	SEC	EUR	0.3544	A	G	AMOTL2
rs1353776	3	134077470	N/A	37	GWAS-catalog_June2022search	34594039	LEAD	EUR	0.3529	G	C	AMOTL2
rs1863910	3	134092058	N/A	37	BP-ICE	33230300	SEC	EUR	0.3106	G	A	AMOTL2
rs863930	3	135949737	N/A	37	Evangelou2018	30224653	LEAD	EUR	0.4718	G	T	PCCB
rs632251	3	135951491	N/A	37	Kichaev2019	30595370	SEC	EUR	0.4714	A	G	KRT18P35
rs73231988	3	136692308	N/A	37	Keaton_Warren_ICBPmegaMeta_NatGen_PrePrintOnline_2022	Pre-Print	LEAD	EUR	0.1166	A	G	IL20RB
rs6807945	3	138052754	N/A	37	Kichaev2019	30595370	SEC	EUR	0.164	T	C	NME9
rs2306374	3	138119952	N/A	37	Pre2018_357SNPs_in274knownLoci_fromEvangelouST4	28951623	LEAD	EUR	0.1608	C	T	MRAS
rs4678408	3	NA	138334345	38	GWAS-catalog_June2022search	32589924	N/A	N/A	0.3716	G	A	NME9 - MRAS
rs116199364	3	139951198	N/A	37	GxL_Sung2019_smokingMAPandPP	31127295	LEAD	nonEUR	0.001	A	G	CLSTN2
rs7624559	3	141066886	N/A	37	BP-ICE	33230300	SEC	EUR	0.0593	T	C	ZBTB38
rs55715288	3	141108338	N/A	37	Kichaev2019	30595370	SEC	EUR	0.0463	T	C	ZBTB38
rs16851397	3	141134818	N/A	37	Pre2018_357SNPs_in274knownLoci_fromEvangelouST4	27618447	LEAD	EUR	0.0466	G	A	ZBTB38
rs55788564	3	141144408	N/A	37	BP-ICE	33230300	SEC	EUR	0.0451	G	A	ZBTB38
rs6773662	3	141584475	N/A	37	BP-ICE	33230300	SEC	EUR	0.2352	G	A	HMGN2P25
rs6785570	3	141603887	N/A	37	Zhu_Chakravarti_PleiotropyGWAS_GenEpi2022	34989438	SEC	EUR	0.3601	A	G	ATP1B3(0)
rs547947160	3	141607335	N/A	37	BP-ICE	33230300	SEC	EUR	0	A	G	ATP1B3
rs113546801	3	142622232	142903391	38	GWAS-catalog_June2022search	34594039	N/A	N/A	-	-	AT	PCOLCE2 - PAQR9
rs1470121	3	142625778	N/A	37	BP-ICE	33230300	SEC	EUR	0.3588	A	G	SIAH2
rs62278541	3	142631909	N/A	37	Evangelou2018	30224653	LEAD	EUR	0.3499	G	A	PCOLCE2[80652]-LOC100507389[44025]
rs545513277	3	143113550	N/A	37	BP-ICE	33230300	SEC	EUR	0.001	A	G	SLC9A9
rs11707568	3	148511662	N/A	37	Keaton_Warren_ICBPmegaMeta_NatGen_PrePrintOnline_2022	Pre-Print	SEC	EUR	0.2559	C	A	CPB1
rs4681161	3	148609045	N/A	37	Keaton_Warren_ICBPmegaMeta_NatGen_PrePrintOnline_2022	Pre-Print	SEC	EUR	0.4374	C	T	CPA3
rs6772704	3	149524692	N/A	37	Evangelou2018	30224653	LEAD	EUR	0.3158	C	A	ANKUB1
rs1457553	3	149726084	N/A	37	BP-ICE	33230300	SEC	EUR	0.2894	T	C	PFN2
rs62271373	3	150066540	N/A	37	BP-ICE	33230300	SEC	EUR	0.0596	A	T	SIAH2
rs9844972	3	150097635	N/A	37	Hoffman2017	27841878;30595370	LEAD	EUR	0.0715	C	G	LOC646903[408570]-TSC22D2[79980]
rs325729	3	151864843	N/A	37	GWAS-catalog_June2022search	34594039	LEAD	EUR	0.145	T	C	AADACL2-AS1 - MBNL1
rs161792	3	151899704	N/A	37	BP-ICE	33230300	LEAD	Mixed	0.3661	A	T	SPTSSB
rs146975914	3	151975814	N/A	37	Giri2018_MVP	30578418	LEAD	EUR	0.0162	C	T	Intergenic
rs35131137	3	152015889	N/A	37	Zhu_Chakravarti_PleiotropyGWAS_GenEpi2022	34989438	SEC	EUR	0.2565	C	T
rs13077912	3	152058449	N/A	37	BP-ICE	33230300	SEC	Mixed	0.1516	G	A	MBNL1
rs73158427	3	153721493	N/A	37	Evangelou2018	30224653	LEAD	EUR	0.1593	A	T	ARHGEF26
rs4679729	3	153744233	N/A	37	Kichaev2019	30595370	SEC	EUR	0.2549	T	C	ARHGEF26-AS1
rs357489	3	153884517	N/A	37	Giri2018_MVP	30578418	LEAD	EUR	0.2579	A	T	ARHGEF26
rs7631258	3	154638514	N/A	37	BP-ICE	33230300	SEC	EUR	0.0999	G	A	SPTSSB
rs55968737	3	154658913	N/A	37	Kichaev2019	30595370	SEC	EUR	0.1058	G	C	SPTSSB
rs61060595	3	154660386	N/A	37	BP-ICE	33230300	SEC	EUR	0.1058	T	C	SPTSSB
rs79692989	3	154690339	N/A	37	Kichaev2019	30595370	SEC	EUR	0.1008	T	C	RP11-439C8.2
rs143112823	3	154707967	N/A	37	Pre2018_357SNPs_in274knownLoci_fromEvangelouST4	28951623	LEAD	EUR	0.0884	A	G	RP11-439C8.2
rs61762319	3	154801978	N/A	37	Evangelou2018	30224653	SEC	EUR	0.0272	G	A	MME
rs900399	3	156798732	N/A	37	BP-ICE	33230300	LEAD	Mixed	0.4016	G	A	LINC02029
rs9833313	3	157576791	N/A	37	Evangelou2018	30224653	LEAD	EUR	0.2428	T	A	SHOX2
rs201851995	3	157837508	N/A	37	GxL_Sung2018_smokingSBPDBP	29455858	LEAD	mixed	-	-	ATTT	RSRC1∗
rs7648196	3	158104706	N/A	37	BP-ICE	33230300	LEAD	EUR	0.4965	G	A	RSRC1
rs12636560	3	158171454	N/A	37	Kichaev2019	30595370	SEC	EUR	0.4969	G	C	RSRC1
rs11710813	3	158206114	N/A	37	GWAS-catalog_June2022search	34594039	LEAD	EUR	0.2589	T	C	RSRC1
rs78151625	3	158316726	N/A	37	Evangelou2018	30224653	LEAD	EUR	0.1649	C	T	MLF1
rs2303909	3	158366900	N/A	37	BP-ICE	33230300	LEAD	EUR	0.4715	A	G	GFM1
rs8455	3	158388780	N/A	37	BP-ICE	33230300	LEAD	EUR	0.4715	C	T	LXN
rs9849301	3	158444860	N/A	37	Giri2018_MVP	30578418	LEAD	EUR	0.1377	T	C	RARRES1
rs7624902	3	160004026	N/A	37	GWAS-catalog_June2022search	34594039	LEAD	EUR	0.4634	G	A	IFT80
rs2152425	3	160037904	N/A	37	BP-ICE	33230300	SEC	EUR	0.4536	A	G	IFT80
rs62272800	3	160263384	N/A	37	Kichaev2019	30595370	SEC	EUR	0.4617	A	T	KPNA4
rs2178452	3	160370160	N/A	37	Pre2018_357SNPs_in274knownLoci_fromEvangelouST4	27841878	LEAD	EUR	0.3386	A	G	SCARNA7[137466]-ARL14[26075]
rs16832246	3	161109916	N/A	37	Kichaev2019	30595370	SEC	EUR	0.3496	A	G	SPTSSB
rs16833934	3	163737250	N/A	37	Pre2018_357SNPs_in274knownLoci_fromEvangelouST4	24954895	SEC	EUR	0.2682	G	A	MIR1263
rs7630814	3	168707390	N/A	37	Kichaev2019	30595370	SEC	EUR	0.1868	A	G	SLC2A2
rs7623083	3	168709753	N/A	37	BP-ICE	33230300	SEC	EUR	0.1083	T	G	SLC2A2
rs11721038	3	168849576	N/A	37	Evangelou2018	30224653	SEC	EUR	0.0808	C	T	MECOM
rs2242338	3	168854925	N/A	37	Secondary_pre2018	27618452	SEC	EUR	0.0757	C	A	MECOM
rs1420476	3	168864550	N/A	37	BP-ICE	33230300	SEC	EUR	0.0438	A	T	MECOM
rs6805301	3	168883824	N/A	37	Zhu_Chakravarti_PleiotropyGWAS_GenEpi2022	34989438	SEC	EUR	0.3103	T	C	MECOM
rs1290790	3	169091569	N/A	37	BP-ICE	30595370;33230300	SEC	EUR	0.4485	T	A	MECOM
rs419076	3	169100886	N/A	37	Pre2018_357SNPs_in274knownLoci_fromEvangelouST4	21909110	LEAD	EUR	0.4738	C	T	MECOM
rs448378	3	169100899	N/A	37	BP-ICE	33230300	SEC	EUR	0.4739	A	G	MECOM
rs2421647	3	169113110	N/A	37	Kichaev2019	30595370	SEC	EUR	0.4654	A	C	MECOM
rs1918966	3	169128274	N/A	37	Secondary_pre2018	27618452	SEC	EUR	0.4588	G	A	MECOM
rs4955658	3	169171347	N/A	37	BP-ICE	33230300	SEC	EUR	0.4651	G	T	-
rs34583012	3	169189152	169471364	38	GWAS-catalog_June2022search	34594039	N/A	N/A	-	-	A	MECOM, MECOM-AS1
rs73174306	3	169194244	N/A	37	BP-ICE	33230300	SEC	EUR	0.0412	T	A
rs721808	3	169274648	N/A	37	Keaton_Warren_ICBPmegaMeta_NatGen_PrePrintOnline_2022	Pre-Print	SEC	EUR	0.0605	A	G	MECOM
rs6770911	3	169295764	N/A	37	BP-ICE	30595370;33230300	SEC	EUR	0.296	C	A	MECOM
rs4955571	3	169312755	N/A	37	Evangelou2018	30224653	SEC	EUR	0.3058	C	G	MECOM
rs12638862	3	169477506	N/A	37	GWAS-catalog_June2022search	34594039	LEAD	EUR	0.2626	G	A	RNU6-637P - TERC
rs12630450	3	169480204	N/A	37	BP-ICE	33230300	SEC	EUR	0.2684	G	A	ACTRT3
rs12696304	3	169481271	N/A	37	BP-ICE	30595370;33230300	SEC	EUR	0.269	G	C	ACTRT3
rs10936599	3	169492101	N/A	37	BP-ICE	33230300	SEC	EUR	0.245	T	C	MYNN
rs73181210	3	169831268	N/A	37	Giri2018_MVP	30578418,30595370	LEAD	Mixed	0.008	C	T	PHC3
rs10936700	3	171506698	N/A	37	Zhu_Chakravarti_PleiotropyGWAS_GenEpi2022	34989438	SEC	EUR	0.2778	T	C
rs4894808	3	171833266	N/A	37	Keaton_Warren_ICBPmegaMeta_NatGen_PrePrintOnline_2022	Pre-Print	SEC	EUR	0.4075	C	G	FNDC3B
rs6445040	3	171858523	N/A	37	Zhu_Chakravarti_PleiotropyGWAS_GenEpi2022	34989438	SEC	EUR	0.3304	A	G	FNDC3B(0)
rs4894535	3	171995605	N/A	37	Evangelou2018	30224653	LEAD	EUR	0.1591	T	C	FNDC3B
rs73171158	3	176927949	N/A	37	Evangelou2018	30224653	LEAD	EUR	0.4683	C	T	TBL1XR1
rs7611674	3	179169230	N/A	37	Evangelou2018	30224653	LEAD	EUR	0.1963	G	T	RP11-145M9.2
rs262986	3	183435713	N/A	37	Evangelou2018	30224653	LEAD	EUR	0.4746	A	G	YEATS2
rs262993	3	183476685	N/A	37	BP-ICE	33230300	LEAD	EUR	0.4348	A	G	YEATS2
rs263012	3	183498922	N/A	37	GWAS-catalog_June2022search	34594039	LEAD	EUR	0.4943	C	A	YEATS2
rs263017	3	183503017	N/A	37	Kichaev2019	30595370	SEC	EUR	0.4939	G	A	YEATS2
rs17622152	3	183520112	N/A	37	Takeuchi_NatComms2018	30487518	LEAD	EUR	0.3323	A	G	YEATS2
rs12374077	3	185317674	N/A	37	Pre2018_357SNPs_in274knownLoci_fromEvangelouST4	28951623	LEAD	EUR	0.3442	C	G	SENP2
rs4687477	3	185348351	N/A	37	BP-ICE	30595370;33230300	SEC	EUR	0.3878	C	T	SENP2
rs186525102	3	185539249	N/A	37	BP-ICE	33230300	SEC	EUR	0.003	A	G	IGF2BP2
rs9872857	3	186207562	N/A	37	Kichaev2019	30595370	SEC	EUR	0.2038	T	A	LINC02052
rs61732778	3	187443314	N/A	37	Zhu_Chakravarti_PleiotropyGWAS_GenEpi2022	34989438	SEC	EUR	0.0722	A	G
rs3821817	3	187456904	N/A	37	Keaton_Warren_ICBPmegaMeta_NatGen_PrePrintOnline_2022	Pre-Print	LEAD	EUR	0.1786	G	C	BCL6
rs6772342	3	NA	188209003	38	GWAS-catalog_June2022search	34594039	N/A	N/A	0.0282	C	T	LPP
rs4687074	3	189334224	N/A	37	Kichaev_2019(798)	30595370	SEC	EUR	0.4724	G	A
rs1706003	3	194299967	N/A	37	Evangelou2018	30224653	LEAD	EUR	0.4645	T	G	TMEM44
rs6775484	3	196194484	N/A	37	Kichaev2019	30595370	SEC	EUR	0.3725	A	C	RNF168
rs6777317	3	197070959	N/A	37	Evangelou2018	30224653	LEAD	EUR	0.2934	A	G	DLG1
rs1250129	4	1254930	N/A	37	Evangelou2018	30224653	LEAD	EUR	0.1153	G	A	MAEA
rs60722337	4	1320542	N/A	37	GWAS-catalog_June2022search	34594039	LEAD	EUR	0.1389	G	C	MAEA
rs34205238	4	1729556	N/A	37	BP-ICE	33230300	SEC	Mixed	0.1842	A	G	TACC3
rs55829085	4	2165493	N/A	37	Evangelou2018	30224653	LEAD	EUR	0.045	C	A	POLN
rs9328764	4	2176454	N/A	37	BP-ICE	33230300	LEAD	EUR	0.1052	A	G	POLN
rs10011549	4	2194946	N/A	37	BP-ICE	33230300	LEAD	EUR	0.1023	T	C	POLN
rs10018786	4	2195024	N/A	37	BP-ICE	33230300	LEAD	EUR	0.1023	G	T	POLN
rs11937432	4	2233709	N/A	37	BP-ICE	33230300	LEAD	EUR	0.0463	G	A	HAUS3
rs9992013	4	2259463	N/A	37	Kichaev2019	30595370	SEC	EUR	0.1436	G	C	MXD4
rs231708	4	2694773	N/A	37	Evangelou2018	30224653;30595370	LEAD	EUR	0.3088	C	G	FAM193A
rs3733215	4	2698364	N/A	37	Giri2018_MVP	30578418	LEAD	EUR	0.4185	T	C	FAM193A
rs4690028	4	2722793	N/A	37	Giri2018_MVP	30578418	LEAD	EUR	0.3968	T	C	FAM193A
rs76974547	4	2899438	N/A	37	Zhu_Chakravarti_PleiotropyGWAS_GenEpi2022	34989438	SEC	EUR	0.0631	A	G
rs13137747	4	3437086	N/A	37	Zhu_Chakravarti_PleiotropyGWAS_GenEpi2022	34989438	SEC	EUR	0.4226	T	C
rs13108218	4	3443931	N/A	37	Kichaev2019	30595370	SEC	EUR	0.3906	G	A	HGFAC
rs2073505	4	3444503	N/A	37	Zhu_Chakravarti_PleiotropyGWAS_GenEpi2022	34989438	SEC	EUR	0.0763	A	G	HGFAC
rs3752439	4	3446751	N/A	37	Zhu_Chakravarti_PleiotropyGWAS_GenEpi2022	34989438	SEC	EUR	0.4284	C	T	HGFAC
rs3752440	4	3446754	N/A	37	BP-ICE	33230300	SEC	EUR	0.0842	A	G	HGFAC
rs114303452	4	3449915	N/A	37	Zhu_Chakravarti_PleiotropyGWAS_GenEpi2022	34989438	SEC	EUR	0.0128	G	A
rs2498323	4	3451109	N/A	37	Evangelou2018	30224653	LEAD	EUR	0.0985	A	G	HGFAC
rs6848329	4	3485054	N/A	37	Zhu_Chakravarti_PleiotropyGWAS_GenEpi2022	34989438	SEC	EUR	0.3232	T	G	-
rs13142344	4	3787137	N/A	37	BP-ICE	33230300	SEC	EUR	0.4997	A	G	ABLIM2
rs28591486	4	3793547	N/A	37	Kichaev_2019(798)	30595370	SEC	EUR	0.4212	G	C
rs7437940	4	7887500	N/A	37	Pre2018_357SNPs_in274knownLoci_fromEvangelouST4	29030403	LEAD	EUR	0.4064	C	T	AFAP1
rs28734123	4	7888412	N/A	37	BP-ICE	33230300	SEC	EUR	0.4065	A	G	AFAP1
rs7655918	4	7889301	N/A	37	GWAS-catalog_June2022search	34594039	LEAD	EUR	0.4045	G	A	AFAP1
rs62290561	4	7906329	N/A	37	Kichaev2019	30595370	SEC	EUR	0.4374	C	T	AFAP1
rs111620813	4	8293193	N/A	37	BP-ICE	33230300	SEC	EUR	0.0108	A	G	HTRA3
rs3796822	4	10093651	N/A	37	Evangelou2018	30224653	LEAD	EUR	0.3033	C	G	WDR1
rs13441	4	10099340	N/A	37	BP-ICE	33230300	LEAD	EUR	0.307	C	T	WDR1
rs10025456	4	10140259	N/A	37	BP-ICE	33230300	LEAD	Mixed	0.4889	C	T	RP11-480G3.1
rs114619985	4	13599930	N/A	37	GxL_Sung2019_smokingMAPandPP	31127295	LEAD	nonEUR	0	A	G	BOD1L
rs10032729	4	14879945	N/A	37	Kichaev2019	30595370	SEC	EUR	0.4903	A	G	LINC00504
rs13122790	4	15356795	N/A	37	Evangelou2018	30224653	LEAD	EUR	0.2665	G	A	C1QTNF7
rs4303974	4	15375984	N/A	37	GWAS-catalog_June2022search	34594039	LEAD	EUR	0.2614	A	C	C1QTNF7-AS1, C1QTNF7
rs11730129	4	16032948	N/A	37	Evangelou2018	30224653	LEAD	EUR	0.2183	C	T	PROM1
rs58854324	4	17864014	N/A	37	Keaton_Warren_ICBPmegaMeta_NatGen_PrePrintOnline_2022	Pre-Print	SEC	EUR	0.1563	C	T	LCORL
rs13144223	4	17872707	N/A	37	GWAS-catalog_June2022search	34594039	LEAD	EUR	0.1332	C	T	LCORL
rs13131350	4	17877487	N/A	37	GWAS-catalog_June2022search	34594039	LEAD	EUR	0.1369	G	A	LCORL
rs979532	4	17901679	N/A	37	Kichaev2019	30595370	SEC	EUR	0.2632	T	C	LCORL
rs542058258	4	NA	17906689	38	GWAS-catalog_June2022search	34594039	N/A	N/A	N/A	N/A	N/A	LCORL
rs2707450	4	17942560	N/A	37	Giri2018_MVP	30578418	LEAD	EUR	0.2618	T	C	LCORL
rs2320299	4	17972372	N/A	37	BP-ICE	33230300	LEAD	EUR	0.2694	A	G	LCORL
rs2610990	4	18008232	N/A	37	Evangelou2018	30224653	LEAD	EUR	0.2623	G	A	LCORL
rs2011603	4	18025484	N/A	37	Giri2018_MVP	30578418	LEAD	EUR	0.2642	A	G	Intergenic
rs372822970	4	23918560	N/A	37	Giri2018_MVP	30578418	LEAD	Mixed	0	C	T	MTCO3P44
rs10008976	4	23954387	N/A	37	Zhu_Chakravarti_PleiotropyGWAS_GenEpi2022	34989438	SEC	EUR	0.2967	T	C
rs34811474	4	NA	25407216	38	GWAS-catalog_June2022search	34594039	N/A	N/A	0.2236	A	G	ANAPC4
rs28667801	4	26785356	N/A	37	Evangelou2018	30224653	LEAD	EUR	0.4067	T	A	STIM2
rs4572866	4	26795603	N/A	37	Giri2018_MVP	30578418	LEAD	EUR	0.3479	C	T	TBC1D19
rs7687234	4	26808829	N/A	37	GWAS-catalog_June2022search	34594039	LEAD	EUR	0.3995	T	C	TBC1D19 - STIM2
rs55924432	4	26812737	N/A	37	Kichaev2019	30595370	SEC	EUR	0.3984	T	C	snoU13
rs11931572	4	30086104	N/A	37	GxL_Sung2018_smokingSBPDBP	29455858	LEAD	nonEUR	0.996	A	C	PCDH7
rs74458816	4	31363388	N/A	37	GxL_Fuentes_Educ	32372009	LEAD	mixed	0	A	G	PCDH7
rs1878825	4	36091370	N/A	37	Evangelou2018	30224653	LEAD	EUR	0.3582	G	C	ARAP2
rs112261209	4	38022219	N/A	37	BP-ICE	33230300	SEC	EUR	0.0161	A	G	TBC1D1
rs6845120	4	38047545	N/A	37	Zhu_Chakravarti_PleiotropyGWAS_GenEpi2022	34989438	SEC	EUR	0.2926	G	A
rs986506	4	38334531	N/A	37	BP-ICE	33230300	SEC	EUR	0.428	A	G	RP11-500G9.1
rs11721984	4	38343935	N/A	37	BP-ICE	30595370;33230300	SEC	EUR	0.4526	T	C	RP11-500G9.1
rs6819003	4	38359317	N/A	37	Kichaev2019	30595370	SEC	EUR	0.4335	A	G	RP11-500G9.1
rs2291435	4	38387395	N/A	37	Pre2018_357SNPs_in274knownLoci_fromEvangelouST4	27618452	LEAD	EUR	0.4656	T	C	TBC1D1-FLJ13197
rs11731485	4	38721451	N/A	37	Keaton_Warren_ICBPmegaMeta_NatGen_PrePrintOnline_2022	Pre-Print	SEC	EUR	0.1646	A	G	KLF3
rs58015370	4	39413650	N/A	37	Giri2018_MVP	30578418	LEAD	Mixed	0.3128	T	A	KLB
rs80051645	4	40128683	N/A	37	BP-ICE	33230300	SEC	EUR	0.0757	C	T	N4BP2
rs35529250	4	40428091	N/A	37	Pre2018_357SNPs_in274knownLoci_fromEvangelouST4	27618447	LEAD	EUR	n/a	T	C	RBM47
rs62301873	4	40603821	N/A	37	Keaton_Warren_ICBPmegaMeta_NatGen_PrePrintOnline_2022	Pre-Print	SEC	EUR	0.1058	G	A	RBM47
rs12511987	4	46595623	N/A	37	Evangelou2018	30224653	LEAD	EUR	0.1776	G	T	GABRA2
rs538839447	4	47378386	47376369	38	Hoffman2017	27841878	LEAD	EUR	N/A	A	G	GABRB1
rs17471509	4	48301691	N/A	37	Hoffman2017	27841878	LEAD	EUR	0.3918	G	A	TEC[163892]-SLAIN2[126524]
rs6838613	4	48476539	N/A	37	BP-ICE	33230300	SEC	EUR	0.4789	G	A	NMU
rs776601	4	48612596	N/A	37	Kichaev2019	30595370	SEC	EUR	0.474	C	T	FRYL
rs2102397	4	48656326	N/A	37	GWAS-catalog_June2022search	34594039	LEAD	EUR	0.4976	C	A	FRYL
rs35570215	4	NA	48705558	38	GWAS-catalog_June2022search	34594039	N/A	N/A	N/A	N/A	N/A	FRYL
rs13141838	4	48808989	N/A	37	BP-ICE	33230300	SEC	EUR	0.4799	T	C	OCIAD1
rs12504699	4	48934298	N/A	37	Hoffman2017	27841878	LEAD	EUR	0.359	A	G	OCIAD2[46894]-CWH43[129797]
rs398015	4	52910992	N/A	37	BP-ICE	33230300	SEC	EUR	0.2882	C	T	RP11-535C7.1
rs11133239	4	53848506	N/A	37	BP-ICE	33230300	SEC	EUR	0.1498	C	T
rs1986648	4	54020204	N/A	37	Zhu_Chakravarti_PleiotropyGWAS_GenEpi2022	34989438	SEC	EUR	0.2975	T	C
rs6845175	4	54238904	N/A	37	Zhu_Chakravarti_PleiotropyGWAS_GenEpi2022	34989438	SEC	EUR	0.1363	G	A
rs1477874	4	54575675	N/A	37	Zhu_Chakravarti_PleiotropyGWAS_GenEpi2022	34989438	SEC	EUR	0.2364	C	A
rs1382083	4	54596877	N/A	37	BP-ICE	33230300	SEC	EUR	0.2058	A	G	RP11-231C18.3
rs11725926	4	54796220	N/A	37	GWAS-catalog_June2022search	34594039	LEAD	EUR	0.1714	C	T	LNX1 - RPL21P44
rs871606	4	54799245	N/A	37	Pre2018_357SNPs_in274knownLoci_fromEvangelouST4	21909110	LEAD	EUR	0.1059	C	T	CHIC2
rs60991988	4	54801228	N/A	37	GWAS-catalog_June2022search	34594039	LEAD	EUR	0.1096	G	T	LNX1 - RPL21P44
rs17083718	4	54801549	N/A	37	BP-ICE	30595370;33230300	SEC	EUR	0.0973	G	A	RP11-231C18.3
rs11725861	4	54802305	N/A	37	Pre2018_357SNPs_in274knownLoci_fromEvangelouST4	27841878	LEAD	EUR	0.058	G	A	LNX1-AS2[343183]-RPL21P44[51144]
rs1346082	4	54960782	N/A	37	Zhu_Chakravarti_PleiotropyGWAS_GenEpi2022	34989438	SEC	EUR	0.2342	T	A
rs114022259	4	54978607	N/A	37	Kichaev_2019(798)	30595370	SEC	EUR	0.9871	C	G	RP11-231C18.3
rs17084051	4	55087581	N/A	37	BP-ICE	33230300	SEC	EUR	0.2131	A	C	RP11-231C18.3
rs6554163	4	55102559	N/A	37	Evangelou2018	30224653	SEC	EUR	0.2127	A	T	PDGFRA
rs693367	4	56260662	N/A	37	Giri2018_MVP	30578418	LEAD	EUR	0.3305	G	A	TMEM165
rs57826934	4	56323379	N/A	37	Kichaev2019	30595370	SEC	EUR	0.3309	T	C	CLOCK
rs4576073	4	57508702	N/A	37	Keaton_Warren_ICBPmegaMeta_NatGen_PrePrintOnline_2022	Pre-Print	SEC	EUR	0.4705	G	A	HOPX
rs1718845	4	57943153	N/A	37	Evangelou2018	30224653	LEAD	EUR	0.298	G	A	IGFBP7
rs6551716	4	63575696	N/A	37	Evangelou2018	30224653	LEAD	EUR	0.1459	A	T	LPHN3
rs397745765	4	69945775	69080054	38	GWAS-catalog_June2022search	34594039	N/A	N/A	-	-	A	UGT2B7
rs6422324	4	69953103	N/A	37	Kichaev_2019(798)	30595370	SEC	EUR	0.4649	T	A
rs184330259	4	70510791	N/A	37	Giri2018_MVP	30578418	LEAD	Mixed	0.001	A	G	UGT2A1
rs6822301	4	72002332	N/A	37	Keaton_Warren_ICBPmegaMeta_NatGen_PrePrintOnline_2022	Pre-Print	LEAD	EUR	0.1986	G	A	SLC4A4
rs788908	4	73414286	N/A	37	BP-ICE	33230300	LEAD	EUR	0.3773	T	C	ADAMTS3
rs13104467	4	73455382	N/A	37	Zhu_Chakravarti_PleiotropyGWAS_GenEpi2022	34989438	SEC	EUR	0.4508	T	C
rs1518485	4	73470972	N/A	37	BP-ICE	33230300	LEAD	Mixed	0.4526	T	C	AC112518.3
rs1589163	4	73472941	N/A	37	BP-ICE	33230300	LEAD	Mixed	0.4813	T	C	AC112518.3
rs7697556	4	73515313	N/A	37	BP-ICE	33230300	LEAD	Mixed	0.4755	C	T	AC112518.3
rs315390	4	73744442	N/A	37	Zhu_Chakravarti_PleiotropyGWAS_GenEpi2022	34989438	SEC	EUR	0.2144	C	T
rs11722924	4	77396854	N/A	37	GWAS-catalog_June2022search	34594039	LEAD	EUR	0.4695	C	G	SHROOM3
rs7675258	4	77413179	N/A	37	Kichaev2019	30595370	SEC	EUR	0.469	A	G	SHROOM3
rs10008637	4	77414144	N/A	37	Evangelou2018	30224653	LEAD	EUR	0.4569	C	T	SHROOM3
rs1458038	4	81164723	N/A	37	Pre2018_357SNPs_in274knownLoci_fromEvangelouST4	21909110	LEAD	EUR	0.2933	T	C	FGF5
rs11099098	4	81169912	N/A	37	GWAS-catalog_June2022search	31217584	LEAD	EUR	0.293	T	G	PRDM8 - FGF5
rs13125101	4	81174592	N/A	37	BP-ICE	30595370;33230300	SEC	EUR	0.2931	A	G	RP11-576N17.4
rs10857147	4	81181072	N/A	37	Kichaev2019	30595370	SEC	EUR	0.2854	T	A	RP11-576N17.4
rs12509595	4	81182554	N/A	37	GWAS-catalog_June2022search	34594039	LEAD	EUR	0.2918	C	T	PRDM8 - FGF5
rs16998073	4	81184341	N/A	37	Pre2018_357SNPs_in274knownLoci_fromEvangelouST4	27841878	LEAD	EUR	0.2911	T	A	PRDM8[65685]-FGF5[27830]
rs36034102	4	81202048	N/A	37	GWAS-catalog_June2022search	32709000	LEAD	EUR	0.2637	T	G	FGF5
rs6535419	4	83890975	N/A	37	Giri2018_MVP	30578418	LEAD	EUR	0.2561	G	A	LIN54
rs12649662	4	83896818	N/A	37	Giri2018_MVP	30578418	LEAD	EUR	0.2409	A	T	LIN54
rs6823199	4	83925895	N/A	37	Evangelou2018	30224653	LEAD	EUR	0.2571	C	T	LIN54
rs10018970	4	84452950	N/A	37	Keaton_Warren_ICBPmegaMeta_NatGen_PrePrintOnline_2022	Pre-Print	LEAD	EUR	0.4978	A	G	GPAT3
rs2014912	4	86715670	N/A	37	Pre2018_357SNPs_in274knownLoci_fromEvangelouST4	26390057	LEAD	EUR	0.1522	C	T	ARHGAP24
rs17010961	4	86723103	N/A	37	Kichaev2019	30595370	SEC	EUR	0.1384	A	T	ARHGAP24
rs72976751	4	86725959	N/A	37	BP-ICE	33230300	SEC	EUR	0.1379	T	A	ARHGAP24
rs4693128	4	86730714	N/A	37	BP-ICE	33230300	SEC	EUR	0.1895	T	C	ARHGAP24
rs72978881	4	86737468	N/A	37	GWAS-catalog_June2022search	34594039	LEAD	EUR	0.1072	G	A	ARHGAP24
rs77505791	4	86741821	N/A	37	BP-ICE	33230300	SEC	EUR	0.1066	G	A	ARHGAP24
rs1563000	4	86747929	N/A	37	GWAS-catalog_June2022search	34594039	LEAD	EUR	0.1172	G	A	ARHGAP24
rs13106574	4	87769929	N/A	37	BP-ICE	33230300	LEAD	Mixed	0.197	C	T	SLC10A6
rs3775221	4	88011793	N/A	37	Zhu_Chakravarti_PleiotropyGWAS_GenEpi2022	34989438	SEC	EUR	0.3777	G	T	AFF1(0)
rs13149209	4	89750668	N/A	37	Evangelou2018	30224653	LEAD	EUR	0.2225	C	T	FAM13A
rs57400569	4	89752276	N/A	37	Kichaev2019	30595370	SEC	EUR	0.2209	A	G	FAM13A
rs28767574	4	89795609	N/A	37	BP-ICE	33230300	SEC	EUR	0.1826	T	C	FAM13A
rs4693973	4	89797667	N/A	37	Keaton_Warren_ICBPmegaMeta_NatGen_PrePrintOnline_2022	Pre-Print	SEC	EUR	0.2243	A	T	FAM13A
rs7694000	4	95324968	N/A	37	Evangelou2018	30224653	LEAD	EUR	0.4619	T	A	PDLIM5
rs2452554	4	95409802	N/A	37	Zhu_Chakravarti_PleiotropyGWAS_GenEpi2022	34989438	SEC	EUR	0.2361	T	C	PDLIM5(0)
rs2452600	4	95496882	N/A	37	BP-ICE	33230300	LEAD	EUR	0.3145	T	C	PDLIM5
rs7690296	4	95561459	N/A	37	BP-ICE	33230300	LEAD	EUR	0.4181	G	A	PDLIM5
rs17021918	4	95562877	N/A	37	BP-ICE	33230300	LEAD	EUR	0.348	T	C	PDLIM5
rs12511169	4	95573998	N/A	37	Giri2018_MVP	30578418	LEAD	EUR	0.3594	C	T	PDLIM5
rs1347345	4	95938386	N/A	37	Evangelou2018	30224653	LEAD	EUR	0.3835	A	G	BMPR1B
rs3821964	4	96040704	N/A	37	Giri2018_MVP	30578418	LEAD	EUR	0.4047	T	C	BMPR1B
rs1434536	4	96075965	N/A	37	BP-ICE	33230300	LEAD	EUR	0.4474	T	C	BMPR1B
rs114026228	4	99567918	N/A	37	BP-ICE	33230300	LEAD	EUR	0.0129	C	T	TSPAN5
rs2141284	4	99704167	N/A	37	GxL_Fuentes_Educ	32372009	LEAD	mixed	0.9911	G	A	EIF4E
rs145441283	4	99751794	N/A	37	BP-ICE	33230300	LEAD	EUR	0.0131	G	A	MANBA
rs1229984	4	100239319	N/A	37	BP-ICE	30595370;33230300	LEAD	EUR	0.0379	C	T	ADH1B
rs145452708	4	100248642	N/A	37	GWAS-catalog_June2022search	34594039	LEAD	EUR	0.0155	C	G	ADH1B
rs3017892	4	102083201	N/A	37	GWAS-catalog_June2022search	34594039	LEAD	EUR	0.3371	A	G	PPP3CA
rs1527351	4	102084331	N/A	37	Evangelou2018	30224653	SEC	EUR	0.338	C	T	PPP3CA
rs13116679	4	102199215	N/A	37	BP-ICE	33230300	LEAD	EUR	0.2636	A	G	PPP3CA
rs1441433	4	102209360	N/A	37	BP-ICE	33230300	LEAD	EUR	0.1465	G	T	PPP3CA
rs17248480	4	102435265	N/A	37	Evangelou2018	30224653	LEAD	EUR	0.0288	A	G	BANK1
rs34592089	4	102926923	N/A	37	GWAS-catalog_June2022search	31879980	LEAD	EUR	0.0624	A	G	BANK1
rs1813006	4	103001649	N/A	37	Kichaev2019	30595370	SEC	EUR	0.0639	T	G	MANBA
rs112519623	4	103184239	N/A	37	BP-ICE	33230300	SEC	EUR	0.0162	A	G	SLC39A8
rs13107325	4	103188709	N/A	37	Pre2018_357SNPs_in274knownLoci_fromEvangelouST4	21909110;30595370	LEAD	EUR	0.0759	T	C	SLC39A8
rs223408	4	103736345	N/A	37	BP-ICE	33230300	SEC	EUR	0.2191	A	T	UBE2D3
rs223361	4	103769304	N/A	37	Evangelou2018	30224653	LEAD	EUR	0.3346	C	T	UBE2D3
rs58477215	4	104008477	N/A	37	Giri2018_MVP	30578418	LEAD	EUR	0.1968	T	C	BDH2
rs4698921	4	105414222	N/A	37	Keaton_Warren_ICBPmegaMeta_NatGen_PrePrintOnline_2022	Pre-Print	SEC	EUR	0.3938	T	C	CXXC4-AS1
rs144317085	4	105806108	N/A	37	Giri2018_MVP	30578418	LEAD	Mixed	0.0344	T	A	Intergenic
rs4699165	4	106109381	N/A	37	Evangelou2018	30224653	LEAD	EUR	0.3535	G	A	RN7SL89P
rs2454206	4	106196951	N/A	37	BP-ICE	33230300	LEAD	EUR	0.3772	G	A	TET2
rs56388530	4	106910958	N/A	37	BP-ICE	30595370;33230300	SEC	EUR	0.2382	T	C	NPNT
rs13112725	4	106911742	N/A	37	Pre2018_357SNPs_in274knownLoci_fromEvangelouST4	27841878;28951623	LEAD	EUR	0.239	C	G	NPNT[95146]-TBCK[325681]
rs35010939	4	107208429	N/A	37	BP-ICE	33230300	SEC	EUR	0.2907	G	C
rs7694643	4	109017528	N/A	37	Evangelou2018	30224653	LEAD	EUR	0.3548	A	G	LEF1
rs7668764	4	109067898	N/A	37	Kichaev2019	30595370	SEC	EUR	0.3694	T	G	LEF1
rs34297584	4	111240278	N/A	37	Evangelou2018	30224653	SEC	EUR	0.0203	A	G	RP11-119H12.3
rs6815273	4	111337478	N/A	37	GWAS-catalog_June2022search	34594039	LEAD	EUR	0.4263	A	G	ENPEP, ZNF969P
rs6533515	4	111337864	N/A	37	BP-ICE	30595370;33230300	SEC	EUR	0.2083	G	A	ZNF969P
rs2348206	4	111351224	N/A	37	GWAS-catalog_June2022search	34594039	LEAD	EUR	0.1718	A	G	ENPEP
rs10033071	4	111375852	N/A	37	Kichaev2019	30595370	SEC	EUR	0.2074	C	G	ENPEP
rs6825911	4	111381638	N/A	37	Pre2018_357SNPs_in274knownLoci_fromEvangelouST4	21572416	LEAD	EUR	0.2093	T	C	ENPEP
rs4358460	4	111382685	N/A	37	BP-ICE	33230300	SEC	EUR	0.2073	G	T	ENPEP
rs33966350	4	111431444	N/A	37	Secondary_pre2018	27618447	SEC	EUR	0.0128	A	G	ENPEP
rs570984510	4	113743654	N/A	37	Giri2018_MVP	30578418	LEAD	Mixed	0.001	C	T	ANK2
rs147077988	4	116550160	N/A	37	Giri2018_MVP	30578418	LEAD	Mixed	0	A	G	RPF2P2
rs4834735	4	119958809	N/A	37	Evangelou2018	30224653	LEAD	EUR	0.1347	C	T	SYNPO2
rs66887589	4	120509279	N/A	37	Pre2018_357SNPs_in274knownLoci_fromEvangelouST4	27841878;28951623	LEAD	EUR	0.4783	C	T	PDE5A
rs114655300	4	120777306	N/A	37	Zhu_Chakravarti_PleiotropyGWAS_GenEpi2022	34989438	SEC	EUR	0.0269	A	G
rs111346133	4	120917346	N/A	37	Kichaev2019	30595370	SEC	EUR	0.3221	G	T	RP11-170N16.1
rs1847333	4	120939273	N/A	37	BP-ICE	33230300	SEC	EUR	0.3102	T	C	RP11-170N16.1
rs201223145	4	121706475	N/A	37	GxL_Sung2019_smokingMAPandPP	31127295	LEAD	nonEUR	-	-	A	PRDM5
rs143120951	4	124580877	123659710	38	GWAS-catalog_June2022search	34594039	N/A	N/A	-	-	AAAGACTCATCAG	LINC01091
rs62319742	4	124581262	N/A	37	GxL_Sung2018_smokingSBPDBP	29455858	LEAD	nonEUR	0.0548	A	G	SPRY1;LINC01091∗
rs3097937	4	124794644	N/A	37	Evangelou2018	30224653	LEAD	EUR	0.1959	T	A	LINC01091
rs147998309	4	133596832	N/A	37	GxL_Sung2019_smokingMAPandPP	31127295	LEAD	nonEUR	1	A	G	PCDH10
rs13106448	4	138372073	N/A	37	Evangelou2018	30224653;30595370	SEC	EUR	0.4285	G	T	RPS23P2
rs9683944	4	138433162	N/A	37	BP-ICE	33230300	LEAD	EUR	0.203	G	A	INPP4B
rs9330353	4	138439630	N/A	37	Giri2018_MVP	30578418	LEAD	EUR	0.4218	A	T	Intergenic
rs7439567	4	138464842	N/A	37	Evangelou2018	30224653	LEAD	EUR	0.4131	T	C	RP11-714L20.1
rs146083697	4	143876049	N/A	37	Kichaev_2019(798)	30595370	SEC	EUR	0.995	C	T	RP11-284M14.1
rs72719160	4	144051276	N/A	37	Evangelou2018	30224653	LEAD	EUR	0.3193	T	A	RP11-284M14.1
rs78763922	4	144054552	N/A	37	GxL_Sung2018_smokingSBPDBP	29455858	LEAD	mixed	-	-	AG	INPP4B;GAB1
rs4690774	4	144085327	N/A	37	Kichaev2019	30595370	SEC	EUR	0.4863	T	A	RP11-284M14.1
rs2165301	4	144168650	N/A	37	BP-ICE	33230300	SEC	EUR	0.4095	G	C	-
rs893929	4	144187380	N/A	37	Kichaev2019	30595370	SEC	EUR	0.4562	A	G	FHDC1
rs4292285	4	145271954	N/A	37	Pre2018_357SNPs_in274knownLoci_fromEvangelouST4	27841878	LEAD	EUR	0.4005	A	T	GYPA[241499]-HHIP-AS1[295217]
rs11933087	4	145722862	N/A	37	Keaton_Warren_ICBPmegaMeta_NatGen_PrePrintOnline_2022	Pre-Print	SEC	EUR	0.3607	T	A	HHIP
rs77866798	4	146660884	N/A	37	Evangelou2018	30224653	SEC	EUR	0.1365	G	A	C4orf51
rs17020769	4	146800922	N/A	37	GWAS-catalog_June2022search	34594039	LEAD	EUR	0.4716	T	C	ZNF827
rs4835266	4	146821725	N/A	37	Evangelou2018	30224653;30595370	LEAD	EUR	0.4795	C	T	ZNF827
rs7679276	4	146860186	N/A	37	BP-ICE	33230300	SEC	EUR	0.0462	G	A
rs6537384	4	146870765	N/A	37	BP-ICE	33230300	SEC	Mixed	0.3636	T	G	FHDC1
rs1395821	4	148047550	N/A	37	BP-ICE	33230300	SEC	EUR	0.1846	T	C	FHDC1
rs6817076	4	148383091	N/A	37	Zhu_Chakravarti_PleiotropyGWAS_GenEpi2022	34989438	SEC	EUR	0.1101	C	A
rs1568137	4	148398229	N/A	37	BP-ICE	33230300	SEC	EUR	0.1095	C	T	EDNRA
rs7659823	4	148398877	N/A	37	GWAS-catalog_June2022search	34594039	LEAD	EUR	0.1871	G	C	PRMT5P1 - EDNRA
rs10305838	4	148400256	N/A	37	Evangelou2018	30224653	LEAD	EUR	0.1414	C	T	TTC29[765486]-EDNRA[72442]
rs6855875	4	148402737	N/A	37	BP-ICE	33230300	SEC	EUR	0.1844	T	C	EDNRA
rs13143677	4	148419040	N/A	37	BP-ICE	30595370;33230300	SEC	EUR	0.2952	A	G	EDNRA
rs11725517	4	149024481	N/A	37	Zhu_Chakravarti_PleiotropyGWAS_GenEpi2022	34989438	SEC	EUR	0.496	C	T	NR3C2(0)
rs143057152	4	149075755	N/A	37	BP-ICE	33230300	LEAD	Mixed	0.001	C	T	NR3C2
rs3846313	4	149159119	N/A	37	Zhu_Chakravarti_PleiotropyGWAS_GenEpi2022	34989438	SEC	EUR	0.162	T	C
rs12511109	4	NA	150440593	38	GWAS-catalog_June2022search	34594039	N/A	N/A	0.0365	C	T	LRBA
rs6823767	4	151295085	N/A	37	Evangelou2018	30224653;30595370	LEAD	EUR	0.2772	C	T	LRBA
rs7671332	4	152163489	N/A	37	Keaton_Warren_ICBPmegaMeta_NatGen_PrePrintOnline_2022	Pre-Print	LEAD	EUR	0.0394	C	T	SH3D19
rs6854855	4	152247161	N/A	37	Keaton_Warren_ICBPmegaMeta_NatGen_PrePrintOnline_2022	Pre-Print	SEC	EUR	0.4872	G	A	PRSS48
rs7665985	4	153006312	N/A	37	Keaton_Warren_ICBPmegaMeta_NatGen_PrePrintOnline_2022	Pre-Print	LEAD	EUR	0.3609	C	T	LINC02273
rs2676329	4	153275395	N/A	37	Zhu_Chakravarti_PleiotropyGWAS_GenEpi2022	34989438	SEC	EUR	0.3057	T	C
rs4690974	4	156393641	N/A	37	Evangelou2018	30224653	SEC	EUR	0.4716	C	T	TOMM22P4
rs6536072	4	156397273	N/A	37	GWAS-catalog_June2022search	34594039	LEAD	EUR	0.4688	C	T	MTND1P22 - GUCY1A1
rs146853253	4	156406054	N/A	37	Secondary_pre2018	28135244	SEC	EUR	n/a	-	T	GUCY1A3-GUCY1B3
rs6536076	4	156420605	N/A	37	Kichaev2019	30595370	SEC	EUR	0.3077	T	A	TOMM22P4
rs141454330	4	156424016	155502865	38	GWAS-catalog_June2022search	34594039	N/A	N/A	-	-	T	MTND1P22 - GUCY1A1
rs13118820	4	156436517	N/A	37	Kichaev2019	30595370	SEC	EUR	0.3392	C	A	RP13-487K5.1
rs4691707	4	156441314	N/A	37	Secondary_pre2018	27618452	SEC	EUR	0.3408	A	G	GUCY1A3-GUCY1B3
rs922887	4	156483953	N/A	37	Evangelou2018	30224653	SEC	EUR	0.1522	G	A	TOMM22P4
rs6835414	4	156514942	N/A	37	GWAS-catalog_June2022search	34594039	LEAD	EUR	0.4552	T	A	MTND1P22 - GUCY1A1
rs72685791	4	156620217	N/A	37	Kichaev2019	30595370	SEC	EUR	0.2089	A	G	GUCY1A3
rs56329057	4	156633444	N/A	37	Kichaev2019	30595370	SEC	EUR	0.1877	T	C	GUCY1A3
rs13139571	4	156645513	N/A	37	Pre2018_357SNPs_in274knownLoci_fromEvangelouST4	21909115	LEAD	EUR	0.2376	A	C	GUCY1A3-GUCY1B3
rs11731886	4	156659819	N/A	37	GWAS-catalog_June2022search	34594039	LEAD	EUR	0.2402	C	A	GUCY1A1 - GUCY1B1
rs60576102	4	157008851	N/A	37	Kichaev_2019(798)	30595370	SEC	EUR	0.3591	T	C
rs71602302	4	NA	157451221	38	GWAS-catalog_June2022search	34594039	N/A	N/A	N/A	N/A	N/A	GRIA2 - LINC02433
rs17035181	4	157678511	N/A	37	Evangelou2018	30224653	LEAD	EUR	0.1453	G	T	PDGFC
rs7672622	4	157705551	N/A	37	Giri2018_MVP	30578418	LEAD	EUR	0.2544	G	A	PDGFC
rs4691380	4	157720124	N/A	37	BP-ICE	33230300	LEAD	EUR	0.3282	T	C	PDGFC
rs10517653	4	157733990	N/A	37	Kichaev2019	30595370	SEC	EUR	0.1529	T	G	PDGFC
rs6822892	4	157734675	N/A	37	BP-ICE	33230300	LEAD	EUR	0.3301	G	A	-
rs184145372	4	159150358	N/A	37	Hoffman2017	27841878	LEAD	EUR	0	C	T	TMEM144
rs7696431	4	169687725	N/A	37	GWAS-catalog_June2022search	34594039	LEAD	EUR	0.4804	G	T	PALLD
rs869396	4	169688000	N/A	37	Pre2018_357SNPs_in274knownLoci_fromEvangelouST4	27841878	LEAD	EUR	0.468	A	C	PALLD
rs1566497	4	169717148	N/A	37	Pre2018_357SNPs_in274knownLoci_fromEvangelouST4	28951623	LEAD	EUR	0.412	A	C	PALLD
rs13129779	4	169726027	N/A	37	BP-ICE	30595370;33230300	SEC	EUR	0.4969	T	C	PALLD
rs113614541	4	169876537	N/A	37	BP-ICE	33230300	SEC	EUR	0.0149	C	A
rs2877766	4	174455685	N/A	37	Keaton_Warren_ICBPmegaMeta_NatGen_PrePrintOnline_2022	Pre-Print	SEC	EUR	0.4227	T	G	HAND2-AS1
rs17059668	4	174584663	N/A	37	Pre2018_357SNPs_in274knownLoci_fromEvangelouST4	28951623	LEAD	EUR	0.0795	G	C	chr4mb174
rs67846163	4	174656889	N/A	37	BP-ICE	33230300	SEC	EUR	0.2275	G	A	RN7SKP13
rs146622638	4	176524533	N/A	37	GxL_Sung2019_smokingMAPandPP	31127295	LEAD	nonEUR	1	A	T	GPM6A
rs969219	4	180164081	N/A	37	Osazuwa-Peters et al_GenEpi2020_BP_GxE_Framingham	32227373	LEAD	EUR	0.0286	G	A
rs11131920	4	180178378	N/A	37	Osazuwa-Peters et al_GenEpi2020_BP_GxE_Framingham	32227373	LEAD	EUR	0.9911	A	G	RN7SKP13
rs11131921	4	180179576	N/A	37	Osazuwa-Peters et al_GenEpi2020_BP_GxE_Framingham	32227373	LEAD	EUR	0.9911	C	T	RN7SKP13
rs9685837	4	187818466	N/A	37	Keaton_Warren_ICBPmegaMeta_NatGen_PrePrintOnline_2022	Pre-Print	LEAD	EUR	0.3068	A	G	FAT1
rs4957026	5	361148	N/A	37	Evangelou2018	30224653	LEAD	EUR	0.3397	G	A	AHRR
rs10069690	5	1279790	N/A	37	Evangelou2018	30224653;30595370	LEAD	EUR	0.2583	T	C	TERT
rs2853676	5	1288547	N/A	37	BP-ICE	33230300	LEAD	EUR	0.2687	C	T	TERT
rs72723039	5	2664169	N/A	37	GxL_Sung2019_smokingMAPandPP	31127295	LEAD	nonEUR	0.0646	G	A	IRX2
rs954767	5	3706050	N/A	37	Evangelou2018	30224653;30595370	LEAD	EUR	0.2595	C	A	IRX1
rs185695143	5	10860486	N/A	37	Hoffman2017	27841878	LEAD	EUR	1	C	T	DAP[181145]-CTNND2[1043624]
rs114053299	5	12780703	N/A	37	Hoffman2017	27841878	LEAD	EUR	1	A	G	TAG
rs2921604	5	14867948	N/A	37	Keaton_Warren_ICBPmegaMeta_NatGen_PrePrintOnline_2022	Pre-Print	SEC	EUR	0.4652	C	T	ANKH
rs303343	5	15312553	N/A	37	Hoffman2017	27841878	LEAD	EUR	0.4307	T	C	MIR4637[486516]-FBXL7[627347]
rs7707563	5	15695932	N/A	37	BP-ICE	33230300	SEC	EUR	0.2457	C	T	FBXL7
rs2937075	5	NA	15747705	38	GWAS-catalog_June2022search	34594039	N/A	N/A	0.3091	G	A	FBXL7
rs554302100	5	23365590	N/A	37	Giri2018_MVP	30578418	LEAD	Mixed	0	C	T	CTD-2533K21.1
rs185862045	5	23370958	N/A	37	Giri2018_MVP	30578418	LEAD	Mixed	0	A	G	CTD-2533K21.1
rs2859814	5	32672781	N/A	37	Kichaev2019	30595370	SEC	EUR	0.2195	G	A	CTD-2197M16.1
rs7729447	5	32689773	N/A	37	Secondary_pre2018	27618452	SEC	EUR	0.3236	A	G	NPR3-C5orf23
rs7715779	5	32690199	N/A	37	GWAS-catalog_June2022search	31879980	LEAD	EUR	0.363	G	T	NPR3
rs3828591	5	32713108	N/A	37	BP-ICE	33230300	SEC	EUR	0.3935	C	G	NPR3
rs3828589	5	32713327	N/A	37	BP-ICE	33230300	SEC	EUR	0.39	C	T	NPR3
rs1421811	5	32714270	N/A	37	Pre2018_357SNPs_in274knownLoci_fromEvangelouST4	22100073	LEAD	EUR	0.3899	G	C	NPR3-C5orf23
rs1173771	5	32815028	N/A	37	Pre2018_357SNPs_in274knownLoci_fromEvangelouST4	21909110	LEAD	EUR	0.3988	G	A	NPR3-C5orf23
rs1177764	5	32829975	N/A	37	GWAS-catalog_June2022search	34594039	LEAD	EUR	0.4046	G	C	NPR3 - LINC02120
rs1173727	5	32830521	N/A	37	Kichaev2019	30595370	SEC	EUR	0.4026	C	T	CTD-2197M16.1
rs13154066	5	32831670	N/A	37	BP-ICE	33230300	SEC	EUR	0.4032	C	T	CTD-2197M16.1
rs12656497	5	32831939	N/A	37	Secondary_pre2018	27618452	SEC	EUR	0.404	C	T	NPR3-C5orf23
rs10059884	5	32832474	N/A	37	GWAS-catalog_June2022search	34594039	LEAD	EUR	0.4037	A	C	NPR3 - LINC02120
rs72742749	5	32834974	N/A	37	BP-ICE	33230300	SEC	EUR	0.0302	A	G	CTD-2197M16.1
rs72742752	5	32838928	N/A	37	Evangelou2018	30224653	SEC	EUR	0.0301	G	A	CTD-2197M16.1
rs146345612	5	32882049	N/A	37	BP-ICE	33230300	SEC	EUR	0.0292	C	T	CTD-2197M16.1
rs6883710	5	33167298	N/A	37	Kichaev2019	30595370	SEC	EUR	0.4802	T	G	CTD-2066L21.3
rs59851826	5	33206382	N/A	37	Kichaev2019	30595370	SEC	EUR	0.2896	G	A	CTD-2066L21.3
rs2934825	5	33260942	N/A	37	Evangelou2018	30224653	SEC	EUR	0.415	C	T	CTD-2066L21.3
rs388975	5	33275773	N/A	37	BP-ICE	33230300	SEC	EUR	0.4501	T	G	CTD-2066L21.3
rs74774746	5	33411769	N/A	37	Evangelou2018	30224653	LEAD	EUR	0.2604	C	G	TARS
rs115523707	5	35756623	N/A	37	GxL_Fuentes_Educ	32372009	LEAD	nonEUR	1	G	T	SPEF2
rs172906	5	38616887	N/A	37	Keaton_Warren_ICBPmegaMeta_NatGen_PrePrintOnline_2022	Pre-Print	LEAD	EUR	0.4426	C	A	LIFR-AS1
rs13162174	5	39444718	N/A	37	Keaton_Warren_ICBPmegaMeta_NatGen_PrePrintOnline_2022	Pre-Print	LEAD	EUR	0.3991	T	G	DAB2
rs3805495	5	40755568	N/A	37	BP-ICE	33230300	LEAD	Mixed	0.2514	T	C	TTC33
rs62370646	5	42515027	N/A	37	Keaton_Warren_ICBPmegaMeta_NatGen_PrePrintOnline_2022	Pre-Print	LEAD	EUR	0.1878	C	A	GHR
rs7710854	5	43824677	N/A	37	Evangelou2018	30224653	LEAD	EUR	0.1168	G	A	NNT
rs77531390	5	45440689	N/A	37	Zhu_Chakravarti_PleiotropyGWAS_GenEpi2022	34989438	SEC	EUR	0.1319	C	T
rs6872493	5	50814925	N/A	37	BP-ICE	33230300	SEC	EUR	0.3688	C	A	AC116606.1
rs6861649	5	50864788	N/A	37	Kichaev2019	30595370	SEC	EUR	0.3892	C	T	AC116606.1
rs6875967	5	50878292	N/A	37	BP-ICE	33230300	SEC	EUR	0.3525	G	A	AC116606.1
rs168643	5	50935900	N/A	37	Hoffman2017	27841878	LEAD	EUR	0.3568	C	T	ISL1[256943]-PELO[1162552]
rs6867399	5	52135543	N/A	37	Evangelou2018	30224653	LEAD	EUR	0.2629	A	C	ITGA1
rs73754057	5	52156781	N/A	37	Giri2018_MVP	30578418	LEAD	EUR	0.2507	A	T	ITGA1
rs13181406	5	52661688	N/A	37	Zhu_Chakravarti_PleiotropyGWAS_GenEpi2022	34989438	SEC	EUR	0.032	A	T
rs198940	5	53033325	N/A	37	Kichaev_2019(798)	30595370	SEC	EUR	0.3773	C	T
rs1694068	5	53283630	N/A	37	Evangelou2018	30224653;30595370	LEAD	EUR	0.3843	A	T	ARL15
rs67199213	5	53290648	N/A	37	BP-ICE	33230300	SEC	EUR	0.2622	G	A	ARL15
rs10040811	5	55690447	N/A	37	Evangelou2018	30224653	SEC	EUR	0.3577	G	A	AC116606.1
rs10043077	5	55692939	N/A	37	Kichaev2019	30595370	SEC	EUR	0.3586	C	T	AC116606.1
rs459193	5	55806751	N/A	37	BP-ICE	33230300	LEAD	EUR	0.2545	G	A	C5orf67
rs464605	5	55807370	N/A	37	Evangelou2018	30224653	SEC	EUR	0.255	T	C	C5orf67
rs256904	5	55810305	N/A	37	Giri2018_MVP	30578418	LEAD	EUR	0.2549	T	A	Intergenic
rs9686661	5	55861786	N/A	37	BP-ICE	33230300	LEAD	EUR	0.1985	T	C	C5orf67
rs13179413	5	55868097	N/A	37	Evangelou2018	30224653;30595370	LEAD	EUR	0.281	T	C	AC022431.2
rs72644087	5	56171391	N/A	37	BP-ICE	33230300	SEC	EUR	0.0691	T	G	MAP3K1
rs832582	5	56177743	N/A	37	BP-ICE	33230300	SEC	EUR	0.1771	A	G	MAP3K1
rs2662016	5	56269047	N/A	37	Zhu_Chakravarti_PleiotropyGWAS_GenEpi2022	34989438	SEC	EUR	0.1544	G	A	MIER3
rs112157771	5	56510720	N/A	37	BP-ICE	33230300	SEC	EUR	0.0353	A	G	GPBP1
rs111304266	5	56589542	N/A	37	Hoffman2017	27841878	LEAD	EUR	0.0367	G	C	GPBP1[79642]-ACTBL2[189094]
rs10036435	5	56744833	N/A	37	BP-ICE	33230300	SEC	EUR	0.1879	G	C	CTD-2023N9.1
rs10076140	5	56753537	N/A	37	BP-ICE	33230300	SEC	EUR	0.1879	C	G	CTD-2023N9.1
rs13186318	5	57011240	N/A	37	BP-ICE	33230300	SEC	EUR	0.3574	C	T	AC116606.1
rs2408848	5	57019508	N/A	37	BP-ICE	33230300	SEC	EUR	0.3586	T	A	AC116606.1
rs12515541	5	57095011	N/A	37	Evangelou2018	30224653	LEAD	EUR	0.39	T	G	ACTBL2
rs1020661	5	57179504	N/A	37	Kichaev2019	30595370	SEC	EUR	0.3495	C	T	RP11-478P10.1
rs13170721	5	57359192	N/A	37	Evangelou2018	30224653	SEC	EUR	0.076	G	C	AC010376.1
rs15009	5	57750350	N/A	37	GWAS-catalog_June2022search	34594039	LEAD	EUR	0.3537	G	C	PLK2
rs1848510	5	57754005	N/A	37	Evangelou2018	30224653;30595370	LEAD	EUR	0.3631	A	G	PLK2
rs10061553	5	58352210	N/A	37	Keaton_Warren_ICBPmegaMeta_NatGen_PrePrintOnline_2022	Pre-Print	LEAD	EUR	0.3129	T	C	PDE4D
rs2910642	5	58396111	N/A	37	Zhu_Chakravarti_PleiotropyGWAS_GenEpi2022	34989438	SEC	EUR	0.343	G	A
rs10062049	5	61553881	N/A	37	Evangelou2018	30224653	LEAD	EUR	0.136	T	C	KIF2A
rs13163533	5	61592576	N/A	37	Kichaev2019	30595370	SEC	EUR	0.0794	G	C	AC010376.1
rs34782409	5	61768374	62472530	38	GWAS-catalog_June2022search	34594039	N/A	N/A	-	-	TT	IPO11
rs10068695	5	63815327	N/A	37	Keaton_Warren_ICBPmegaMeta_NatGen_PrePrintOnline_2022	Pre-Print	SEC	EUR	0.2525	A	C	RGS7BP
rs16892892	5	63874626	N/A	37	Kichaev2019	30595370	SEC	EUR	0.3086	G	A	RGS7BP
rs80170948	5	64020316	N/A	37	Zhu_Chakravarti_PleiotropyGWAS_GenEpi2022	34989438	SEC	EUR	0.0426	G	T	SREK1IP1
rs6875372	5	64079015	N/A	37	Evangelou2018	30224653	LEAD	EUR	0.4846	A	T	CWC27
rs3121685	5	65662133	N/A	37	Evangelou2018	30224653	LEAD	EUR	0.4831	T	C	SREK1
rs4286632	5	66291370	N/A	37	Evangelou2018	30224653	LEAD	EUR	0.2706	G	A	MAST4
rs1159201	5	66311339	N/A	37	Giri2018_MVP	30578418	LEAD	EUR	0.271	G	A	MAST4
rs71626484	5	66334502	N/A	37	Kichaev2019	30595370	SEC	EUR	0.2549	T	A	MAST4
rs467093	5	67323878	N/A	37	Keaton_Warren_ICBPmegaMeta_NatGen_PrePrintOnline_2022	Pre-Print	SEC	EUR	0.0921	T	A	LINC02219
rs2372413	5	67433913	N/A	37	Zhu_Chakravarti_PleiotropyGWAS_GenEpi2022	34989438	SEC	EUR	0.3829	T	C
rs10066799	5	67708390	N/A	37	Evangelou2018	30224653	SEC	EUR	0.28	T	G	JMY
rs246978	5	68006046	N/A	37	Kichaev2019	30595370	SEC	EUR	0.2859	G	T	JMY
rs246973	5	68007803	N/A	37	Evangelou2018	30224653	LEAD	EUR	0.2875	T	C	SLC30A5
rs13163538	5	71068161	N/A	37	Giri2018_MVP	30578418	LEAD	EUR	0.1619	C	G	Intergenic
rs2721770	5	71126453	N/A	37	Zhu_Chakravarti_PleiotropyGWAS_GenEpi2022	34989438	SEC	EUR	0.2822	G	A
rs2721771	5	71126698	N/A	37	Keaton_Warren_ICBPmegaMeta_NatGen_PrePrintOnline_2022	Pre-Print	SEC	EUR	0.4264	C	T	CARTPT
rs7716079	5	71492734	N/A	37	BP-ICE	33230300	SEC	EUR	0.0846	T	C
rs72761109	5	71506529	N/A	37	Evangelou2018	30224653	LEAD	EUR	0.2995	T	C	PTCD2
rs1476293	5	71635813	N/A	37	BP-ICE	33230300	SEC	EUR	0.3602	A	G	PTCD2
rs11297261	5	71636797	72340970	38	GWAS-catalog_June2022search	34594039	N/A	N/A	-	-	T	PTCD2
rs7714219	5	71654855	N/A	37	BP-ICE	33230300	SEC	EUR	0.359	C	G	PTCD2
rs62364788	5	71657414	N/A	37	Kichaev2019	30595370	SEC	EUR	0.3414	A	G	PTCD2
rs9293289	5	71683885	N/A	37	Zhu_Chakravarti_PleiotropyGWAS_GenEpi2022	34989438	SEC	EUR	0.2858	A	G
rs33426	5	71897955	N/A	37	BP-ICE	33230300	SEC	EUR	0.4074	T	C	LINC02056
rs2972207	5	72647518	N/A	37	Giri2018_MVP	30578418	LEAD	EUR	0.1315	T	C	FOXD1
rs4443403	5	72654304	N/A	37	Evangelou2018	30224653	LEAD	EUR	0.0979	C	T	FOXD1
rs12659220	5	72950155	N/A	37	Zhu_Chakravarti_PleiotropyGWAS_GenEpi2022	34989438	SEC	EUR	0.2827	C	T	ARHGEF28(0)
rs2307111	5	75003678	N/A	37	BP-ICE	33230300	SEC	EUR	0.3972	C	T	POC5
rs10078021	5	75038431	N/A	37	Pre2018_357SNPs_in274knownLoci_fromEvangelouST4	28951623	LEAD	EUR	0.3727	G	T	POC5
rs258494	5	75038718	N/A	37	Pre2018_357SNPs_in274knownLoci_fromEvangelouST4	27841878	LEAD	EUR	0.3703	G	C	POC5[68695]-SV2C[582698]
rs3101869	5	76735799	N/A	37	Zhu_Chakravarti_PleiotropyGWAS_GenEpi2022	34989438	SEC	EUR	0.4627	G	A
rs34237622	5	76884661	N/A	37	Keaton_Warren_ICBPmegaMeta_NatGen_PrePrintOnline_2022	Pre-Print	LEAD	EUR	0.1653	A	G	OTP
rs6453400	5	77828816	N/A	37	BP-ICE	30595370;33230300	SEC	EUR	0.4507	A	G	LHFPL2
rs10057188	5	77837789	N/A	37	Pre2018_357SNPs_in274knownLoci_fromEvangelouST4	27841878;28951623	LEAD	EUR	0.4562	A	G	LHFPL2
rs12697889	5	77870700	N/A	37	GWAS-catalog_June2022search	34594039	LEAD	EUR	0.4631	A	G	LHFPL2
rs71613972	5	77876445	78580619	38	GWAS-catalog_June2022search	34594039	N/A	N/A	-	-	TTG	LHFPL2
rs890745	5	77882060	N/A	37	BP-ICE	33230300	SEC	EUR	0.466	C	T	LHFPL2
rs66907226	5	79863455	N/A	37	GxL_Fuentes_Educ	32372009	LEAD	EUR	-	-	G	ANKRD34B
rs1528773	5	87236941	N/A	37	Kichaev2019	30595370	SEC	EUR	0.197	G	A	CTD-2232E5.2
rs55940342	5	87279375	N/A	37	Kichaev2019	30595370	SEC	EUR	0.1876	C	G	CTD-2232E5.2
rs1816740	5	87434077	N/A	37	BP-ICE	33230300	SEC	EUR	0.2033	T	G	CTD-2232E5.2
rs10059921	5	87514515	N/A	37	Pre2018_357SNPs_in274knownLoci_fromEvangelouST4	28951623	LEAD	EUR	0.0837	T	G	TMEM161B
rs72771817	5	87554726	N/A	37	Keaton_Warren_ICBPmegaMeta_NatGen_PrePrintOnline_2022	Pre-Print	SEC	EUR	0.0403	G	C	TMEM161B
rs10067451	5	87942506	N/A	37	GWAS-catalog_June2022search	32589924	LEAD	EUR	0.115	A	G	LINC00461
rs370483555	5	NA	88142480	38	GWAS-catalog_June2022search	34594039	N/A	N/A	N/A	N/A	N/A	LINC02144 - TMEM161B
rs35991856	5	NA	88672529	38	GWAS-catalog_June2022search	34594039	N/A	N/A	0.1348	A	C	LINC00461
rs62380354	5	89484911	N/A	37	Evangelou2018	30224653	LEAD	EUR	0.1088	C	A	RP11-61G23.1
rs74501188	5	90226979	N/A	37	BP-ICE	33230300	SEC	EUR	0.2263	A	G	ADGRV1
rs11744148	5	90229807	N/A	37	Kichaev_2019(798)	30595370	SEC	EUR	0.2257	A	G
rs56258383	5	90319894	N/A	37	Keaton_Warren_ICBPmegaMeta_NatGen_PrePrintOnline_2022	Pre-Print	SEC	EUR	0.2886	A	G	ADGRV1
rs10474346	5	90564139	N/A	37	Pre2018_357SNPs_in274knownLoci_fromEvangelouST4	27841878	LEAD	EUR	0.124	T	C	GPR98[709523]-ARRDC3[115010]
rs77151571	5	91843369	N/A	37	GWAS-catalog_June2022search	34594039	LEAD	EUR	0.0314	C	T	PCBP2P3 - LDHBP3
rs17082391	5	91900785	N/A	37	Hoffman2017	27841878	LEAD	EUR	0.0315	G	C	ARRDC3-AS1[1224622]-FLJ42709[1005714]
rs13357759	5	91902907	N/A	37	BP-ICE	33230300	SEC	EUR	0.0323	T	C	RP11-133F8.2
rs113584171	5	91913757	N/A	37	GWAS-catalog_June2022search	34594039	LEAD	EUR	0.0303	T	C	PCBP2P3 - LDHBP3
rs148540016	5	91920777	N/A	37	Kichaev2019	30595370	SEC	EUR	0.0304	T	C	RP11-133F8.2
rs1501922	5	91982717	N/A	37	BP-ICE	33230300	SEC	EUR	0.3029	G	A	RP11-133F8.2
rs258951	5	92053867	N/A	37	Kichaev2019	30595370	SEC	EUR	0.4495	A	T	AC026781.1
rs27044	5	96118852	N/A	37	BP-ICE	33230300	LEAD	EUR	0.2763	C	G	ERAP1
rs42398	5	96120455	N/A	37	Giri2018_MVP	30578418	LEAD	EUR	0.148	T	C	ERAP1
rs30187	5	96124330	N/A	37	BP-ICE	33230300	LEAD	Mixed	0.341	C	T	ERAP1
rs27434	5	96129512	N/A	37	BP-ICE	33230300	LEAD	EUR	0.2132	G	A	ERAP1
rs26653	5	96139250	N/A	37	BP-ICE	33230300	LEAD	EUR	0.281	G	C	ERAP1
rs709668	5	96174186	N/A	37	Evangelou2018	30224653;30595370	LEAD	EUR	0.2022	G	A	CTD-2260A17.2
rs112009051	5	96182787	96847084	38	GWAS-catalog_June2022search	34594039	N/A	N/A	-	-	A	ERAP1 - ERAP2
rs1559359	5	96227278	96891574	38	GWAS-catalog_June2022search	34594039	N/A	N/A	0.4344	C	T	ERAP2
rs2549782	5	96231000	N/A	37	BP-ICE	33230300	LEAD	EUR	0.495	T	G	ERAP2
rs2549794	5	96244549	N/A	37	BP-ICE	33230300	LEAD	EUR	0.4266	T	C	ERAP2
rs1056893	5	96245439	N/A	37	BP-ICE	33230300	LEAD	EUR	0.4949	T	C	ERAP2
rs2549797	5	96245518	N/A	37	BP-ICE	33230300	LEAD	EUR	0.4949	G	A	ERAP2
rs1019503	5	96254817	N/A	37	BP-ICE	33230300	LEAD	EUR	0.495	A	G	ERAP2
rs114772891	5	96302814	N/A	37	Keaton_Warren_ICBPmegaMeta_NatGen_PrePrintOnline_2022	Pre-Print	SEC	EUR	0.0137	G	A	LNPEP
rs1871190	5	97953719	N/A	37	Evangelou2018	30224653	LEAD	EUR	0.333	T	G	RGMB
rs26030	5	99878032	N/A	37	Kichaev_2019(798)	30595370	SEC	EUR	0.4768	C	T
rs114175587	5	100994204	N/A	37	GxL_Fuentes_Educ	32372009	LEAD	mixed	1	C	T	SLCO4C1
rs6884141	5	NA	102480400	38	GWAS-catalog_June2022search	34594039	N/A	N/A	0.2759	A	G	SLCO6A1
rs1363098	5	103867339	N/A	37	BP-ICE	33230300	LEAD	Mixed	0.4872	A	G	RP11-6N13.1
rs12522548	5	107195824	N/A	37	Keaton_Warren_ICBPmegaMeta_NatGen_PrePrintOnline_2022	Pre-Print	SEC	EUR	0.1836	C	T	FBXL17
rs286809	5	107458637	N/A	37	Evangelou2018	30224653	LEAD	EUR	0.171	A	G	FBXL17
rs7725827	5	107954592	N/A	37	Zhu_Chakravarti_PleiotropyGWAS_GenEpi2022	34989438	SEC	EUR	0.4128	C	T	RP11-231G15.1
rs62361303	5	108102727	N/A	37	BP-ICE	33230300	SEC	EUR	0.1586	T	C	FER
rs111439913	5	108108021	108772321	38	GWAS-catalog_June2022search	34594039	N/A	N/A	-	-	TA	FER
rs62361338	5	108112359	N/A	37	Kichaev2019	30595370	SEC	EUR	0.234	A	G	FER
rs13177718	5	108113344	N/A	37	Zhu_Chakravarti_PleiotropyGWAS_GenEpi2022	34989438	SEC	EUR	0.0757	T	C	FER(0)
rs79409628	5	108113740	N/A	37	Evangelou2018	30224653	LEAD	EUR	0.0842	T	G	FER
rs3797737	5	111090124	N/A	37	Kichaev_2019(798)	30595370	SEC	EUR	0.3338	C	G
rs4705752	5	112366678	N/A	37	BP-ICE	33230300	LEAD	EUR	0.4949	G	A	MCC
rs158359	5	114082720	N/A	37	GWAS-catalog_June2022search	34594039	LEAD	EUR	0.316	T	C	LINC01957 - TRIM36
rs433750	5	114096602	N/A	37	GWAS-catalog_June2022search	32589924	LEAD	EUR	0.4292	G	T	RPL7L1P4
rs548084303	5	114389652	N/A	37	Giri2018_MVP	30578418	SEC	Mixed	n/a	A	T	TRIM36
rs10077885	5	114390121	N/A	37	Pre2018_357SNPs_in274knownLoci_fromEvangelouST4	27618452	LEAD	EUR	0.491	A	C	TRIM36
rs62379970	5	114394852	115059155	38	GWAS-catalog_June2022search	34594039	N/A	N/A	0.4662	C	T	LINC01957 - TRIM36
rs199794659	5	114396550	115060853	38	GWAS-catalog_June2022search	34594039	N/A	N/A	0.5338	C	G	LINC01957 - TRIM36
rs2974609	5	114430610	N/A	37	BP-ICE	30595370;33230300	SEC	EUR	0.4967	G	A	RPL7L1P4
rs2034246	5	114451587	N/A	37	BP-ICE	33230300	SEC	EUR	0.4434	C	A	RPL7L1P4
rs6594921	5	115307266	N/A	37	Keaton_Warren_ICBPmegaMeta_NatGen_PrePrintOnline_2022	Pre-Print	SEC	EUR	0.3879	C	T	LVRN
rs140543491	5	118923601	N/A	37	GxL_Sung2018_smokingSBPDBP	29455858	LEAD	nonEUR	0	A	C	HSD17B4
rs7727978	5	119763060	N/A	37	Giri2018_MVP	30578418	LEAD	EUR	0.3047	C	A	Intergenic
rs1432457	5	119781569	N/A	37	Evangelou2018	30224653	LEAD	EUR	0.2857	G	A	PRR16
rs9885577	5	121194226	N/A	37	Evangelou2018	30224653;30595370	LEAD	EUR	0.3714	T	C	FTMT[99412]-SRFBP1[77234]
rs13155853	5	121218019	N/A	37	BP-ICE	33230300	SEC	EUR	0.3778	A	G	LMNB1
rs4632824	5	121243867	N/A	37	GWAS-catalog_June2022search	34594039	LEAD	EUR	0.3745	G	C	FTMT - SRFBP1
rs12657394	5	121308199	N/A	37	BP-ICE	33230300	SEC	EUR	0.1836	G	A	SRFBP1
rs80135866	5	121551462	N/A	37	BP-ICE	33230300	SEC	EUR	0.0807	A	G	LMNB1
rs34039004	5	122038608	N/A	37	Keaton_Warren_ICBPmegaMeta_NatGen_PrePrintOnline_2022	Pre-Print	SEC	EUR	0.1175	C	A	LINC02201
rs71594307	5	122156060	N/A	37	Zhu_Chakravarti_PleiotropyGWAS_GenEpi2022	34989438	SEC	EUR	0.0487	A	G	SNX2
rs6890713	5	122419782	N/A	37	Zhu_Chakravarti_PleiotropyGWAS_GenEpi2022	34989438	SEC	EUR	0.0305	C	T
rs1008058	5	122435627	N/A	37	Pre2018_357SNPs_in274knownLoci_fromEvangelouST4	27618447	LEAD	EUR	0.1156	A	G	PRDM6
rs10077410	5	122450771	N/A	37	BP-ICE	33230300	SEC	EUR	0.14	A	G	PRDM6
rs450354	5	122465154	N/A	37	Evangelou2018	30224653	SEC	EUR	0.0696	C	T	PRDM6
rs386484	5	122465222	N/A	37	BP-ICE	33230300	SEC	EUR	0.0695	A	G	PRDM6
rs1422279	5	122470209	N/A	37	BP-ICE	30595370;33230300	SEC	EUR	0.3863	T	C	PRDM6
rs13359291	5	122476457	N/A	37	Pre2018_357SNPs_in274knownLoci_fromEvangelouST4	26390057	LEAD	EUR	0.1563	A	G	PRDM6
rs36032862	5	122481431	123145736	38	GWAS-catalog_June2022search	34594039	N/A	N/A	-	-	AT	PRDM6
rs6886162	5	122482973	123147279	38	GWAS-catalog_June2022search	34594039	N/A	N/A	0.8221	A	G	PRDM6
rs17391210	5	122514363	N/A	37	Zhu_Chakravarti_PleiotropyGWAS_GenEpi2022	34989438	SEC	EUR	0.0626	T	C
rs34909326	5	122631685	N/A	37	Zhu_Chakravarti_PleiotropyGWAS_GenEpi2022	34989438	SEC	EUR	0.2281	T	G	LMNB1
rs11241681	5	122649342	N/A	37	BP-ICE	33230300	SEC	EUR	0.2826	C	G	LMNB1
rs11437038	5	122650050	123314356	38	GWAS-catalog_June2022search	34594039	N/A	N/A	-	-	A	PRDM6 - CEP120
rs4308481	5	122652106	N/A	37	BP-ICE	33230300	SEC	EUR	0.4696	T	C	LMNB1
rs10044880	5	122663671	N/A	37	BP-ICE	33230300	SEC	EUR	0.2718	A	G	LMNB1
rs75887402	5	122674563	N/A	37	Evangelou2018	30224653	SEC	EUR	0.0291	C	T	LMNB1
rs74790763	5	122675214	N/A	37	Giri2018_MVP	30578418	SEC	EUR	0.0283	T	C	CEP120
rs34824900	5	122677610	123341914	38	GWAS-catalog_June2022search	34594039	N/A	N/A	-	-	GAG	PRDM6 - CEP120
rs1047438	5	122682348	N/A	37	BP-ICE	33230300	SEC	EUR	0.291	G	A	CEP120
rs1864046	5	122740921	N/A	37	Kichaev2019	30595370	SEC	EUR	0.272	T	G	CEP120
rs4530754	5	122855416	N/A	37	Pre2018_357SNPs_in274knownLoci_fromEvangelouST4	27618448	LEAD	EUR	0.4524	A	G	CSNK1G3
rs200741311	5	122872133	N/A	37	Giri2018_MVP	30578418	SEC	Mixed	0.004	A	T	CSNK1G3
rs1579036	5	122921103	N/A	37	BP-ICE	33230300	SEC	EUR	0.3242	A	G	CSNK1G3
rs6891344	5	123136656	N/A	37	Pre2018_357SNPs_in274knownLoci_fromEvangelouST4	27618452	LEAD	EUR	0.181	G	A	CSNK1G3
rs1124235	5	127350123	N/A	37	Giri2018_MVP	30578418	LEAD	EUR	0.1285	T	A	FLJ33630
rs62373688	5	127352807	N/A	37	Evangelou2018	30224653	LEAD	EUR	0.1304	A	T	CTC-228N24.3
rs1858079	5	127802836	N/A	37	BP-ICE	33230300	SEC	EUR	0.4055	C	T	FBN2
rs4385259	5	127815453	N/A	37	GWAS-catalog_June2022search	34594039	LEAD	EUR	0.4055	C	G	FBN2
rs1435514	5	127842419	N/A	37	BP-ICE	33230300	SEC	EUR	0.402	T	C	FBN2
rs140146961	5	127855157	128519460	38	GWAS-catalog_June2022search	34594039	N/A	N/A	-	-	TTAAA	FBN2
rs892863	5	127855320	N/A	37	BP-ICE	33230300	SEC	EUR	0.3148	C	T	FBN2
rs17677603	5	127857493	N/A	37	Kichaev2019	30595370	SEC	EUR	0.3836	G	A	FBN2
rs6595838	5	127868199	N/A	37	Pre2018_357SNPs_in274knownLoci_fromEvangelouST4	27841878;28951623;30595370	LEAD	EUR	0.2986	A	G	FBN2
rs4835948	5	127870190	N/A	37	GWAS-catalog_June2022search	34594039	LEAD	EUR	0.4572	C	T	FBN2
rs72795288	5	128254002	N/A	37	BP-ICE	33230300	SEC	EUR	0.2103	T	G	SLC27A6
rs181585444	5	129963509	N/A	37	BP-ICE	33230300	SEC	EUR	0.001	C	T	CTB-1I21.1
rs17516457	5	131590387	N/A	37	GWAS-catalog_June2022search	34594039	LEAD	EUR	0.41	C	T	P4HA2
rs274555	5	131722951	N/A	37	BP-ICE	33230300	SEC	EUR	0.4085	T	C	SLC22A5
rs2188962	5	131770805	N/A	37	Pre2018_357SNPs_in274knownLoci_fromEvangelouST4	27618448	LEAD	EUR	0.4216	T	C	C5orf56
rs12521868	5	131784393	N/A	37	Pre2018_357SNPs_in274knownLoci_fromEvangelouST4	27618447	LEAD	EUR	0.4209	T	G	c5orf56
rs55747751	5	132397351	N/A	37	Evangelou2018	30224653	LEAD	EUR	0.0794	A	G	HSPA4
rs61755724	5	132408967	N/A	37	BP-ICE	33230300	LEAD	Mixed	0.024	A	G	HSPA4
rs62374461	5	132445760	N/A	37	Kichaev2019	30595370	SEC	EUR	0.2567	G	A	HSPA4
rs33956817	5	137278682	N/A	37	BP-ICE	33230300	LEAD	Mixed	0.0444	C	T	FAM13B
rs28401588	5	138296615	N/A	37	Keaton_Warren_ICBPmegaMeta_NatGen_PrePrintOnline_2022	Pre-Print	SEC	EUR	0.3186	G	C	SIL1
rs3923059	5	138775173	N/A	37	Kichaev_2019(798)	30595370	SEC	EUR	0.2633	C	T
rs35123781	5	139065180	N/A	37	Keaton_Warren_ICBPmegaMeta_NatGen_PrePrintOnline_2022	Pre-Print	SEC	EUR	0.3384	G	A	CXXC5
rs778593	5	140027216	N/A	37	Kichaev2019	30595370	SEC	EUR	0.4195	C	T	NDUFA2
rs2251860	5	140048209	N/A	37	BP-ICE	33230300	LEAD	EUR	0.4467	C	T	WDR55
rs2286394	5	140048544	N/A	37	BP-ICE	33230300	LEAD	EUR	0.2263	T	C	WDR55
rs702395	5	140086677	N/A	37	Evangelou2018	30224653	LEAD	EUR	0.4362	T	C	ZMAT2
rs2530225	5	140102539	N/A	37	Giri2018_MVP	30578418	LEAD	EUR	0.4739	A	G	VTRNA1-3
rs801171	5	140115303	N/A	37	BP-ICE	33230300	LEAD	EUR	0.4427	A	G	RP11-515C16.7
rs2240694	5	140183058	N/A	37	BP-ICE	33230300	LEAD	EUR	0.4673	A	G	PCDHA3
rs3822346	5	140187322	N/A	37	BP-ICE	33230300	LEAD	EUR	0.4663	T	C	PCDHA4
rs246074	5	140307969	N/A	37	BP-ICE	33230300	LEAD	EUR	0.4831	G	C	PCDHAC1
rs351260	5	141309824	N/A	37	BP-ICE	33230300	LEAD	Mixed	0.3373	A	G	KIAA0141
rs76271629	5	141727970	N/A	37	Kichaev2019	30595370	SEC	EUR	0.2231	A	G	AC005592.2
rs1650911	5	141740620	N/A	37	Evangelou2018	30224653	LEAD	EUR	0.2348	C	G	AC005592.2
rs10477176	5	141790325	N/A	37	Giri2018_MVP	30578418	LEAD	EUR	0.2632	G	A	SPRY4
rs3853476	5	141817754	N/A	37	Takeuchi_NatComms2018	30487518	LEAD	EUR	N/A	N/A	N/A
rs3776343	5	142434425	N/A	37	BP-ICE	33230300	SEC	EUR	0.2708	A	C	ARHGAP26
rs12522841	5	142518675	N/A	37	BP-ICE	30595370;33230300	SEC	EUR	0.4722	A	G	ARHGAP26
rs258801	5	142532995	N/A	37	GWAS-catalog_June2022search	34594039	LEAD	EUR	0.2616	G	A	ARHGAP26
rs114534	5	142533657	N/A	37	Hoffman2017	27841878	LEAD	EUR	0.3993	A	G	ARHGAP26
rs853173	5	142536557	N/A	37	BP-ICE	33230300	SEC	EUR	0.2601	G	A	ARHGAP26
rs853164	5	142551728	N/A	37	BP-ICE	33230300	SEC	EUR	0.3045	G	A
rs4913007	5	144226475	N/A	37	Kichaev_2019(798)	30595370	SEC	EUR	0.2478	T	C
rs2400509	5	147696018	N/A	37	Evangelou2018	30224653	LEAD	EUR	0.2587	A	G	RP11-373N22.3
rs10043775	5	147805120	N/A	37	BP-ICE	33230300	LEAD	EUR	0.2687	C	T	FBXO38
rs4574534	5	147825495	N/A	37	Kichaev2019	30595370	SEC	EUR	0.2311	T	C	FBXO38
rs11168048	5	147842353	N/A	37	BP-ICE	33230300	LEAD	Mixed	0.4164	C	T	HTR4
rs34070447	5	147871508	N/A	37	Giri2018_MVP	30578418	LEAD	EUR	0.4177	G	A	HTR4
rs1368386	5	147895138	N/A	37	BP-ICE	33230300	SEC	EUR	0.4189	T	G	HTR4
rs67809946	5	147944487	N/A	37	BP-ICE	33230300	SEC	EUR	0.4542	A	G	HTR4
rs13156027	5	148040384	N/A	37	BP-ICE	33230300	SEC	EUR	0.2395	T	C	HTR4
rs58862611	5	148041361	N/A	37	Kichaev_2019(798)	30595370	SEC	EUR	0.2394	A	G
rs1465406	5	148116306	N/A	37	BP-ICE	33230300	SEC	EUR	0.2263	C	A	CTB-95D12.1
rs11959615	5	148201316	N/A	37	Kichaev_2019(798)	30595370	SEC	EUR	0.4445	A	T
rs1800888	5	148206885	N/A	37	Evangelou2018	30224653	SEC	EUR	0.014	T	C	ADRB2
rs72829191	5	148297036	N/A	37	BP-ICE	33230300	SEC	EUR	0.0988	T	C	CTB-95D12.1
rs3217238	5	NA	148315721	38	GWAS-catalog_June2022search	34594039	N/A	N/A	N/A	N/A	N/A	SPINK7
rs2400712	5	148332037	N/A	37	BP-ICE	33230300	SEC	EUR	0.3272	T	C	SH3TC2
rs4705298	5	148335243	N/A	37	BP-ICE	33230300	SEC	EUR	0.3289	C	T	SH3TC2
rs17722107	5	148361622	N/A	37	Kichaev2019	30595370	SEC	EUR	0.1896	C	A	SH3TC2
rs77021631	5	148363811	N/A	37	BP-ICE	33230300	SEC	EUR	0.1902	G	A	SH3TC2
rs76444127	5	148366371	N/A	37	BP-ICE	33230300	SEC	EUR	0.1903	C	T	SH3TC2
rs9687065	5	148391140	N/A	37	Pre2018_357SNPs_in274knownLoci_fromEvangelouST4	26390057	LEAD	EUR	0.1898	G	A	ABLIM3,SH3TC2
rs10477402	5	148469663	N/A	37	BP-ICE	33230300	SEC	EUR	0.2006	G	A	CTC-529P8.1
rs4958851	5	150327519	N/A	37	Zhu_Chakravarti_PleiotropyGWAS_GenEpi2022	34989438	SEC	EUR	0.4455	A	C
rs256837	5	155941336	N/A	37	Giri2018_MVP	30578418	LEAD	EUR	0.1981	A	C	SGCD
rs280471	5	156025506	N/A	37	Kichaev2019	30595370	SEC	EUR	0.1479	T	C	SGCD
rs2312659	5	156058487	156631477	38	GWAS-catalog_June2022search	34594039	N/A	N/A	-	A	T	SGCD
rs157350	5	156139569	N/A	37	BP-ICE	33230300	LEAD	EUR	0.1293	A	G	SGCD
rs157678	5	156145654	N/A	37	Evangelou2018	30224653	LEAD	EUR	0.3281	A	T	CTC-340I23.2
rs17242380	5	157456997	N/A	37	BP-ICE	30595370;33230300	SEC	EUR	0.2676	C	T	CTC-207P7.1
rs3117736	5	157462999	N/A	37	Evangelou2018	30224653	SEC	EUR	0.2671	T	C	CTC-207P7.1
rs13178245	5	157817293	N/A	37	Kichaev2019	30595370	SEC	EUR	0.3791	G	A	RP11-524N5.1
rs7701003	5	157824481	N/A	37	BP-ICE	30595370;33230300	SEC	EUR	0.3772	G	A	RP11-524N5.1
rs71591391	5	157838853	N/A	37	BP-ICE	33230300	SEC	EUR	0.024	A	G
rs11953630	5	157845402	N/A	37	Pre2018_357SNPs_in274knownLoci_fromEvangelouST4	21909115	LEAD	EUR	0.3656	T	C	EBF1
rs2964506	5	157937655	N/A	37	BP-ICE	33230300	SEC	EUR	0.3418	A	G	RP11-32D16.1
rs2963444	5	157938870	N/A	37	Evangelou2018	30224653	SEC	EUR	0.3438	G	C	RP11-32D16.1
rs2963443	5	157939327	N/A	37	BP-ICE	33230300	SEC	EUR	0.3421	G	A	RP11-32D16.1
rs1368298	5	158204425	N/A	37	GWAS-catalog_June2022search	34594039	LEAD	EUR	0.4488	G	A	EBF1
rs31864	5	158220193	N/A	37	Secondary_pre2018	28135244	SEC	EUR	0.4484	G	A	EBF1
rs1432679	5	158244083	N/A	37	BP-ICE	33230300	SEC	EUR	0.4443	T	C	EBF1
rs17715065	5	158261163	N/A	37	GWAS-catalog_June2022search	34594039	LEAD	EUR	0.494	T	C	EBF1
rs4594837	5	158267974	N/A	37	Kichaev2019	30595370	SEC	EUR	0.3937	C	A	EBF1
rs7707918	5	158270225	N/A	37	Kichaev2019	30595370	SEC	EUR	0.3939	C	A	EBF1
rs62385385	5	158367249	N/A	37	Evangelou2018	30224653	LEAD	EUR	0.3847	A	T	EBF1
rs149148360	5	158417225	N/A	37	Giri2018_MVP	30578418	LEAD	Mixed	0	C	T	EBF1
rs888987	5	158448401	N/A	37	Secondary_pre2018	28135244;30595370	SEC	EUR	0.3676	C	G	EBF1
rs7734385	5	158460212	N/A	37	GWAS-catalog_June2022search	34594039	LEAD	EUR	0.4261	A	G	EBF1
rs1363561	5	158462918	N/A	37	GWAS-catalog_June2022search	34594039	LEAD	EUR	0.4436	G	A	EBF1
rs17717829	5	158470063	N/A	37	BP-ICE	33230300	SEC	EUR	0.4493	C	T	EBF1
rs6895454	5	158523167	N/A	37	Keaton_Warren_ICBPmegaMeta_NatGen_PrePrintOnline_2022	Pre-Print	SEC	EUR	0.0772	T	C	EBF1
rs72806298	5	159135376	N/A	37	Keaton_Warren_ICBPmegaMeta_NatGen_PrePrintOnline_2022	Pre-Print	SEC	EUR	0.1451	T	A	LINC01847
rs148871069	5	159404471	N/A	37	Hoffman2017	27841878	LEAD	EUR	0.998	A	G	ADRA1B[60732]-TTC1[88079]
rs12523151	5	159488678	N/A	37	Keaton_Warren_ICBPmegaMeta_NatGen_PrePrintOnline_2022	Pre-Print	SEC	EUR	0.4266	C	T	TTC1
rs543307500	5	159559407	N/A	37	BP-ICE	33230300	SEC	EUR	0.003	A	G	AC008706.1
rs142385399	5	168166731	N/A	37	GxL_Fuentes_Educ	32372009	LEAD	nonEUR	0.001	A	G	SLIT3
rs535520770	5	168887142	N/A	37	Giri2018_MVP	30578418	LEAD	Mixed	0.002	C	G	HMP19
rs114503346	5	172192350	N/A	37	Evangelou2018	30224653	LEAD	EUR	0.0447	T	C	DUSP1
rs34471628	5	172196752	N/A	37	BP-ICE	33230300	LEAD	EUR	0.0381	G	A	DUSP1
rs255299	5	172586272	N/A	37	Giri2018_MVP	30578418	LEAD	EUR	0.4145	T	C	BNIP1
rs10056714	5	173205058	N/A	37	Zhu_Chakravarti_PleiotropyGWAS_GenEpi2022	34989438	SEC	EUR	0.3935	A	G
rs3860770	5	173301427	N/A	37	GWAS-catalog_June2022search	34594039	LEAD	EUR	0.291	A	G	LINC01485 - CPEB4
rs17694791	5	173326891	N/A	37	GWAS-catalog_June2022search	34594039	LEAD	EUR	0.3045	T	C	CPEB4
rs72812818	5	173356752	N/A	37	BP-ICE	33230300	SEC	EUR	0.3049	C	G	CPEB4
rs7705507	5	173358337	N/A	37	Kichaev2019	30595370	SEC	EUR	0.305	T	C	CPEB4
rs72812846	5	173377636	N/A	37	Pre2018_357SNPs_in274knownLoci_fromEvangelouST4	27841878;28951623	LEAD	EUR	0.2779	A	T	CPEB4
rs28362590	5	176731452	N/A	37	Evangelou2018	30224653	LEAD	EUR	0.2443	T	G	MXD3
rs1801020	5	176836532	N/A	37	Zhu_Chakravarti_PleiotropyGWAS_GenEpi2022	34989438	SEC	EUR	0.2526	G	A	F12(0)
rs114650010	5	176867255	N/A	37	Keaton_Warren_ICBPmegaMeta_NatGen_PrePrintOnline_2022	Pre-Print	SEC	EUR	0.0276	T	C	PRR7-AS1
rs13180726	5	179126457	N/A	37	Zhu_Chakravarti_PleiotropyGWAS_GenEpi2022	34989438	SEC	EUR	0.1732	A	G	CANX
rs17617710	5	179206107	N/A	37	Zhu_Chakravarti_PleiotropyGWAS_GenEpi2022	34989438	SEC	EUR	0.3461	A	G	MAML1
rs12153395	5	179411477	N/A	37	Evangelou2018	30224653;30595370	LEAD	EUR	0.1113	A	G	RNF130
rs2745599	6	1613686	N/A	37	Evangelou2018	30224653	LEAD	EUR	0.4492	G	A	FOXC1
rs7763581	6	1614367	N/A	37	GWAS-catalog_June2022search	32589924	LEAD	EUR	0.4842	G	T	FOXC1 - GMDS
rs61517033	6	NA	1616539	38	GWAS-catalog_June2022search	34594039	N/A	N/A	N/A	N/A	N/A	FOXC1 - GMDS
rs2569880	6	1618966	N/A	37	GWAS-catalog_June2022search	34594039	LEAD	EUR	0.4441	A	C	FOXC1 - GMDS
rs2569882	6	1620147	N/A	37	Kichaev2019	30595370	SEC	EUR	0.4348	C	T	GMDS
rs12209106	6	1621042	N/A	37	Takeuchi_NatComms2018	30487518	LEAD	EUR	N/A	N/A	N/A
rs2745612	6	1634740	N/A	37	Kichaev2019	30595370	SEC	EUR	0.3072	C	T	GMDS
rs2569842	6	1649032	N/A	37	Giri2018_MVP	30578418	LEAD	EUR	0.2837	T	C	GMDS
rs540048168	6	1655295	1655060	38	GWAS-catalog_June2022search	34594039	N/A	N/A	-	-	AA	GMDS
rs6924458	6	2003690	N/A	37	Keaton_Warren_ICBPmegaMeta_NatGen_PrePrintOnline_2022	Pre-Print	SEC	EUR	0.4314	T	A	GMDS
rs9378667	6	2005469	N/A	37	Zhu_Chakravarti_PleiotropyGWAS_GenEpi2022	34989438	SEC	EUR	0.2356	C	A
rs2505675	6	2355675	N/A	37	BP-ICE	33230300	LEAD	Mixed	0.3133	T	C	GMDS-AS1
rs6921610	6	6997161	N/A	37	Keaton_Warren_ICBPmegaMeta_NatGen_PrePrintOnline_2022	Pre-Print	SEC	EUR	0.4627	T	C	RREB1
rs1334576	6	7211818	N/A	37	Evangelou2018	30224653	LEAD	EUR	0.4171	A	G	RREB1
rs76052955	6	7213907	N/A	37	Giri2018_MVP	30578418	LEAD	EUR	0.1851	C	A	RREB1
rs35742417	6	7247344	N/A	37	BP-ICE	33230300	SEC	EUR	0.1802	A	C	-
rs1325030	6	7332845	N/A	37	Zhu_Chakravarti_PleiotropyGWAS_GenEpi2022	34989438	SEC	EUR	0.2055	G	A
rs10793848	6	7488116	N/A	37	Zhu_Chakravarti_PleiotropyGWAS_GenEpi2022	34989438	SEC	EUR	0.3428	G	T
rs6920534	6	7519183	N/A	37	Evangelou2018	30224653	SEC	EUR	0.0974	C	T	RP11-288G3.4
rs9392172	6	7723962	N/A	37	Evangelou2018	30224653	LEAD	EUR	0.4622	G	C	BMP6
rs3812163	6	7725760	N/A	37	BP-ICE	30595370;33230300	SEC	EUR	0.4621	T	A	BMP6
rs1150893	6	7967946	N/A	37	BP-ICE	33230300	SEC	EUR	0.4528	T	C	BLOC1S5-TXNDC5
rs2567226	6	7993977	N/A	37	BP-ICE	33230300	SEC	EUR	0.4768	T	C	BLOC1S5-TXNDC5
rs2743998	6	8042081	N/A	37	Evangelou2018	30224653	SEC	EUR	0.4619	A	G	BLOC1S5
rs546907130	6	8156072	N/A	37	BP-ICE	33230300	SEC	EUR	0	C	T	TMEM14C
rs114275780	6	8224648	N/A	37	Evangelou2018	30224653	LEAD	EUR	0.0585	A	T	BMP6
rs148387718	6	9446000	N/A	37	GxL_Sung2018_smokingSBPDBP	29455858	LEAD	nonEUR	0.0443	T	C	OFCC1
rs9477605	6	10034452	N/A	37	Keaton_Warren_ICBPmegaMeta_NatGen_PrePrintOnline_2022	Pre-Print	LEAD	EUR	0.3526	A	G	TFAP2A
rs9394102	6	11472845	N/A	37	Kichaev_2019(798)	30595370	SEC	EUR	0.4663	A	C
rs6904400	6	11477493	N/A	37	BP-ICE	33230300	SEC	Mixed	0.3885	A	G	RP11-716O23.1
rs9348895	6	11496048	N/A	37	GxL_Sung2018_smokingSBPDBP	29455858	LEAD	nonEUR	0.4226	C	A	NEDD9;LOC105374928∗
rs1630736	6	12295987	N/A	37	Evangelou2018	30224653;30595370	LEAD	EUR	0.4631	T	C	EDN1
rs5370	6	12296255	N/A	37	BP-ICE	33230300	LEAD	EUR	0.219	T	G	EDN1
rs12206583	6	12419230	N/A	37	Zhu_Chakravarti_PleiotropyGWAS_GenEpi2022	34989438	SEC	EUR	0.3989	C	T	RP1-130G2.1
rs9462794	6	12445847	N/A	37	BP-ICE	33230300	SEC	EUR	0.3906	T	A	RP1-130G2.1
rs9369364	6	12470603	N/A	37	Zhu_Chakravarti_PleiotropyGWAS_GenEpi2022	34989438	SEC	EUR	0.1965	C	T
rs9296412	6	12540017	N/A	37	Giri2018_MVP	30578418	SEC	EUR	0.2451	G	T	PHACTR1
rs2490444	6	12544169	N/A	37	BP-ICE	33230300	SEC	EUR	0.2866	T	C	RP1-130G2.1
rs9394959	6	12578859	N/A	37	Evangelou2018	30224653	SEC	EUR	0.2724	G	A	RP11-125M16.1
rs9349379	6	12903957	N/A	37	Pre2018_357SNPs_in274knownLoci_fromEvangelouST4	27618447;30595370	LEAD	EUR	0.4055	G	A	PHACTR1
rs7741241	6	13664855	N/A	37	Zhu_Chakravarti_PleiotropyGWAS_GenEpi2022	34989438	SEC	EUR	0.3779	A	G
rs16885	6	16306751	N/A	37	BP-ICE	33230300	LEAD	Mixed	0.1952	A	G	-
rs179993	6	16321792	N/A	37	BP-ICE	33230300	LEAD	Mixed	0.3949	A	C	ATXN1
rs179992	6	16324322	N/A	37	Kichaev_2019(798)	30595370	SEC	EUR	0.395	G	A
rs6924861	6	16755768	N/A	37	Keaton_Warren_ICBPmegaMeta_NatGen_PrePrintOnline_2022	Pre-Print	SEC	EUR	0.1718	T	A	ATXN1
rs9370995	6	17477425	N/A	37	Keaton_Warren_ICBPmegaMeta_NatGen_PrePrintOnline_2022	Pre-Print	LEAD	EUR	0.4635	G	C	CAP2
rs2328238	6	18327303	N/A	37	Keaton_Warren_ICBPmegaMeta_NatGen_PrePrintOnline_2022	Pre-Print	SEC	EUR	0.2258	T	C	RNF144B
rs9477927	6	18913380	N/A	37	Giri2018_MVP	30578418	LEAD	EUR	0.4326	T	C	Intergenic
rs12216497	6	19028623	N/A	37	Evangelou2018	30224653	LEAD	EUR	0.439	T	C	RNF144B
rs10498691	6	19144144	N/A	37	Zhu_Chakravarti_PleiotropyGWAS_GenEpi2022	34989438	SEC	EUR	0.0664	C	T
rs9295474	6	20652717	N/A	37	BP-ICE	33230300	LEAD	EUR	0.3159	G	C	CDKAL1
rs4712523	6	20657564	N/A	37	BP-ICE	33230300	LEAD	EUR	0.3157	G	A	CDKAL1
rs4712524	6	20657865	N/A	37	BP-ICE	33230300	LEAD	EUR	0.315	G	A	CDKAL1
rs10946398	6	20661034	N/A	37	BP-ICE	33230300	LEAD	EUR	0.315	C	A	CDKAL1
rs7754840	6	20661250	N/A	37	BP-ICE	33230300	LEAD	EUR	0.3149	C	G	CDKAL1
rs7451008	6	20673880	N/A	37	Kichaev2019	30595370	SEC	EUR	0.2679	C	T	CDKAL1
rs7756992	6	20679709	N/A	37	BP-ICE	33230300	LEAD	EUR	0.2717	G	A	CDKAL1
rs9368222	6	20686996	N/A	37	Evangelou2018	30224653	LEAD	EUR	0.2674	A	C	CDKAL1
rs10440833	6	20688121	N/A	37	BP-ICE	33230300	LEAD	EUR	0.2672	A	T	CDKAL1
rs2206734	6	20694884	N/A	37	BP-ICE	33230300	LEAD	EUR	0.1798	T	C	CDKAL1
rs79205226	6	21103825	N/A	37	GxL_Sung2019_smokingMAPandPP	31127295	LEAD	nonEUR	0	A	G	CDKAL1
rs2294214	6	22056923	N/A	37	GWAS-catalog_June2022search	34594039	LEAD	EUR	0.3128	C	A	CASC15
rs6911827	6	22130601	N/A	37	Pre2018_357SNPs_in274knownLoci_fromEvangelouST4	28951623;30595370	LEAD	EUR	0.4594	T	C	CASC15
rs6915322	6	22136160	N/A	37	Kichaev2019	30595370	SEC	EUR	0.4537	T	C	NBAT1
rs6939340	6	22140004	N/A	37	GWAS-catalog_June2022search	34594039	LEAD	EUR	0.4816	G	A	CASC15, NBAT1
rs2744137	6	22387098	N/A	37	BP-ICE	33230300	SEC	EUR	0.8091	T	G	ZFP57
rs2744133	6	22392260	N/A	37	Evangelou2018	30224653;30595370	SEC	EUR	0.2742	G	A	ZFP57
rs4712718	6	22840351	N/A	37	Keaton_Warren_ICBPmegaMeta_NatGen_PrePrintOnline_2022	Pre-Print	SEC	EUR	0.1924	T	C	LOC105374972
rs385886	6	24923935	N/A	37	Zhu_Chakravarti_PleiotropyGWAS_GenEpi2022	34989438	SEC	EUR	0.2888	G	A	FAM65B(0)
rs2273671	6	25115296	N/A	37	Zhu_Chakravarti_PleiotropyGWAS_GenEpi2022	34989438	SEC	EUR	0.1779	T	G	CMAHP(0)
rs9356966	6	25165442	N/A	37	Zhu_Chakravarti_PleiotropyGWAS_GenEpi2022	34989438	SEC	EUR	0.2852	A	G
rs9366608	6	25236876	N/A	37	Zhu_Chakravarti_PleiotropyGWAS_GenEpi2022	34989438	SEC	EUR	0.3745	G	A
rs730711	6	25308133	N/A	37	Keaton_Warren_ICBPmegaMeta_NatGen_PrePrintOnline_2022	Pre-Print	SEC	EUR	0.081	C	A	CARMIL1
rs2206195	6	25340611	N/A	37	Keaton_Warren_ICBPmegaMeta_NatGen_PrePrintOnline_2022	Pre-Print	SEC	EUR	0.4293	A	G	CARMIL1
rs11757140	6	25380135	N/A	37	Keaton_Warren_ICBPmegaMeta_NatGen_PrePrintOnline_2022	Pre-Print	SEC	EUR	0.4623	A	G	CARMIL1
rs2274089	6	25488583	N/A	37	BP-ICE	33230300	LEAD	EUR	0.0933	T	C	CARMIL1
rs1408272	6	25842951	N/A	37	BP-ICE	33230300	SEC	EUR	0.073	G	T	SLC17A3
rs56027330	6	25850845	N/A	37	BP-ICE	33230300	SEC	EUR	0.1201	T	C	SLC17A3
rs34525648	6	25914853	N/A	37	BP-ICE	33230300	SEC	EUR	0.1111	A	G	SLC17A2
rs76376636	6	25916888	N/A	37	Keaton_Warren_ICBPmegaMeta_NatGen_PrePrintOnline_2022	Pre-Print	SEC	EUR	0.0326	A	G	SLC17A2
rs1799945	6	26091179	N/A	37	Pre2018_357SNPs_in274knownLoci_fromEvangelouST4	21909115	LEAD	EUR	0.1494	G	C	HFE
rs2071303	6	26091336	N/A	37	GWAS-catalog_June2022search	34594039	LEAD	EUR	0.3394	C	T	HFE
rs2032451	6	26092170	N/A	37	GWAS-catalog_June2022search	34594039	LEAD	EUR	0.1506	T	G	HFE
rs1800562	6	26093141	N/A	37	Secondary_pre2018	27618452	SEC	EUR	0.0715	A	G	HFE
rs2893856	6	26460721	N/A	37	Keaton_Warren_ICBPmegaMeta_NatGen_PrePrintOnline_2022	Pre-Print	SEC	EUR	0.141	C	T	BTN2A1
rs12201604	6	27030251	N/A	37	Zhu_Chakravarti_PleiotropyGWAS_GenEpi2022	34989438	SEC	EUR	0.0404	G	C
rs6914824	6	27139048	N/A	37	Giri2018_MVP	30578418	LEAD	EUR	0.1785	T	C	MIR3143
rs1033451	6	NA	27625722	38	GWAS-catalog_June2022search	34594039	N/A	N/A	0.1985	G	T	RNU6-471P - RPL8P1
rs169287	6	27854760	N/A	37	Hoffman2017	27841878	LEAD	EUR	0.1799	A	C	HIST1H4L[13835]-HIST1H3J[3810]
rs115544843	6	29290889	N/A	37	Zhu_Chakravarti_PleiotropyGWAS_GenEpi2022	34989438	SEC	EUR	0.0288	C	T	ZFP57
rs116076287	6	29534240	N/A	37	Zhu_Chakravarti_PleiotropyGWAS_GenEpi2022	34989438	SEC	EUR	0.6213	C	T	GABBR1
rs926552	6	29548089	N/A	37	Pre2018_357SNPs_in274knownLoci_fromEvangelouST4	27618448	LEAD	EUR	0.1274	A	G	SNORD32B
rs115529844	6	29818021	N/A	37	Zhu_Chakravarti_PleiotropyGWAS_GenEpi2022	34989438	SEC	EUR	0.6501	T	C	MICF
rs115762673	6	30421502	N/A	37	Zhu_Chakravarti_PleiotropyGWAS_GenEpi2022	34989438	SEC	EUR	0.6113	G	A	TBC1D22B
rs115581824	6	30842866	N/A	37	Zhu_Chakravarti_PleiotropyGWAS_GenEpi2022	34989438	SEC	EUR	0.9871	C	T	DDR1
rs151292715	6	30873422	N/A	37	Keaton_Warren_ICBPmegaMeta_NatGen_PrePrintOnline_2022	Pre-Print	SEC	EUR	0.0142	G	C	GTF2H4
rs28360984	6	30990891	N/A	37	Keaton_Warren_ICBPmegaMeta_NatGen_PrePrintOnline_2022	Pre-Print	SEC	EUR	0.0579	G	A	MUC22
rs115270067	6	30993499	N/A	37	Zhu_Chakravarti_PleiotropyGWAS_GenEpi2022	34989438	SEC	EUR	0.5606	T	C	MUC22(0)
rs2517521	6	NA	31059559	38	GWAS-catalog_June2022search	32589924	N/A	N/A	0.1387	G	A	HCG22, HCG22, HCG22, HCG22, HCG22, HCG22, HCG22
rs115512857	6	31075161	N/A	37	Zhu_Chakravarti_PleiotropyGWAS_GenEpi2022	34989438	SEC	EUR	0.172	A	G	C6orf15
rs3132558	6	31105466	N/A	37	Zhu_Chakravarti_PleiotropyGWAS_GenEpi2022	34989438	SEC	EUR	0.2584	G	C	PSORS1C1
rs2524095	6	31266117	N/A	37	GWAS-catalog_June2022search	31879980	LEAD	EUR	0.4199	C	A	LINC02571
rs1131500	6	31322980	N/A	37	Keaton_Warren_ICBPmegaMeta_NatGen_PrePrintOnline_2022	Pre-Print	SEC	EUR	0.3221	T	C	HLA-B
rs1050518	6	31324641	N/A	37	Giri2018_MVP	30578418	SEC	Mixed	0.2575	T	A	HLA-B
rs12660817	6	31336757	N/A	37	Keaton_Warren_ICBPmegaMeta_NatGen_PrePrintOnline_2022	Pre-Print	SEC	EUR	0.0571	G	A	HLA-B
rs2523559	6	NA	31363192	38	GWAS-catalog_June2022search	34594039	N/A	N/A	0.3709	A	C	HLA-B - DHFRP2
rs2596473	6	31430799	N/A	37	GWAS-catalog_June2022search	31879980	LEAD	EUR	0.4713	T	G	LINC01149 - HCP5
rs805303	6	31616366	N/A	37	Pre2018_357SNPs_in274knownLoci_fromEvangelouST4	21909115	LEAD	EUR	0.3769	A	G	BAT2-BAT5
rs805293	6	31688518	N/A	37	GWAS-catalog_June2022search	31879980	LEAD	EUR	0.4559	A	T	LY6G6C, LY6G6C, LY6G6C, LY6G6C, LY6G6C, LY6G6C, LY6G6C, MPIG6B, MPIG6B, MPIG6B, MPIG6B, MPIG6B, MPIG6B, MPIG6B
rs396369	6	31706852	31739075	38	GWAS-catalog_June2022search	34594039	N/A	N/A	0.7256	T	A	CLIC1, CLIC1, CLIC1, CLIC1, CLIC1, CLIC1, CLIC1
rs409558	6	31708147	N/A	37	Pre2018_357SNPs_in274knownLoci_fromEvangelouST4	27618448	LEAD	EUR	0.1507	C	T	MSH5-SAPCD1
rs3130482	6	31839782	N/A	37	GWAS-catalog_June2022search	31879980	LEAD	EUR	0.4758	A	C	SLC44A4, SLC44A4, SLC44A4, SLC44A4, SLC44A4, SLC44A4
rs410851	6	31936668	N/A	37	GWAS-catalog_June2022search	34594039	LEAD	EUR	0.3068	C	T	SKIV2L, SKIV2L, SKIV2L, SKIV2L, SKIV2L, SKIV2L
rs4959021	6	31981146	N/A	37	Giri2018_MVP	30578418	SEC	EUR	0.1883	C	T	C4A
rs147384090	6	32013850	N/A	37	Secondary_pre2018	27841878	SEC	EUR	0.002	C	T	TNXB
rs1009382	6	32026107	N/A	37	GxL_Sung2019_smokingMAPandPP	31127295	SEC	EUR	0.2963	T	C	TNXB
rs2021783	6	32044851	N/A	37	Pre2018_357SNPs_in274knownLoci_fromEvangelouST4	25249183	LEAD	nonEUR	0.003	C	T	TNXB
rs143601752	6	32123951	N/A	37	Zhu_Chakravarti_PleiotropyGWAS_GenEpi2022	34989438	SEC	EUR	0.0964	T	C	PPT2
rs1061808	6	32136547	N/A	37	GWAS-catalog_June2022search	34594039	LEAD	EUR	0.3743	G	T	PPT2-EGFL8, AGPAT1, AGPAT1, AGPAT1, AGPAT1, AGPAT1, AGPAT1, AGPAT1
rs3129927	6	32333827	N/A	37	Secondary_pre2018	27841878	SEC	EUR	0.1213	C	A	C6orf10
rs9268977	6	32434939	N/A	37	Secondary_pre2018	27618452	SEC	EUR	0.2531	C	T	BAT2-BAT5
rs2187668	6	32605884	N/A	37	Secondary_pre2018	27618452	SEC	EUR	0.1443	T	C	BAT2-BAT5
rs2854275	6	32628428	N/A	37	Pre2018_357SNPs_in274knownLoci_fromEvangelouST4	24560520	LEAD	EUR	0.1383	A	C	HLA-DQB1
rs28724242	6	32629331	N/A	37	GWAS-catalog_June2022search	32589924	LEAD	EUR	0.3104	G	A	HLA-DQB1, HLA-DQB1, HLA-DQB1, HLA-DQB1, HLA-DQB1, HLA-DQB1
rs115461999	6	33003119	N/A	37	Zhu_Chakravarti_PleiotropyGWAS_GenEpi2022	34989438	SEC	EUR	0.0656	C	T	TBC1D22B
rs210156	6	33517362	N/A	37	Hoffman2017	27841878	LEAD	EUR	0.3577	G	A	ZBTB9[95007]-BAK1[30708]
rs10081055	6	33817796	N/A	37	Zhu_Chakravarti_PleiotropyGWAS_GenEpi2022	34989438	SEC	EUR	0.3269	G	T
rs117770268	6	34128961	N/A	37	Giri2018_MVP	30578418	LEAD	Mixed	0.0227	T	C	GRM4
rs76376137	6	34173330	N/A	37	Kichaev2019	30595370	SEC	EUR	0.047	G	T	TBC1D22B
rs73744859	6	34208190	N/A	37	Giri2018_MVP	30578418	LEAD	EUR	0.0446	C	T	HMGA1
rs115245297	6	34244132	N/A	37	Evangelou2018	30224653	LEAD	EUR	0.0437	C	T	NUDT3
rs2814949	6	NA	34688945	38	GWAS-catalog_June2022search	32589924	N/A	N/A	0.3632	G	A	ILRUN
rs2299871	6	35385243	35417466	38	GWAS-catalog_June2022search	34594039	N/A	N/A	0.1918	C	T	PPARD
rs2395622	6	35388758	N/A	37	Kichaev2019	30595370	SEC	EUR	0.1845	T	C	PPARD
rs112133070	6	36183117	N/A	37	Zhu_Chakravarti_PleiotropyGWAS_GenEpi2022	34989438	SEC	EUR	0.2905	T	C	BRPF3
rs3748045	6	36198577	N/A	37	BP-ICE	33230300	LEAD	EUR	0.3665	C	G	BRPF3
rs13196885	6	36632688	N/A	37	BP-ICE	33230300	LEAD	EUR	0.4839	T	C	TBC1D22B
rs148260186	6	36641993	N/A	37	Zhu_Chakravarti_PleiotropyGWAS_GenEpi2022	34989438	SEC	EUR	0.0243	A	C	PANDAR(0)
rs3176336	6	36648816	N/A	37	Evangelou2018	30224653	LEAD	EUR	0.393	T	A	CDKN1A
rs1801270	6	36651971	N/A	37	BP-ICE	33230300	LEAD	Mixed	0.0658	A	C	CDKN1A
rs236352	6	36817113	N/A	37	GWAS-catalog_June2022search	34594039	LEAD	EUR	0.3428	G	A	CPNE5 - PPIL1
rs236349	6	36820565	N/A	37	Evangelou2018	30224653	SEC	EUR	0.3432	G	A	PPIL1
rs35574960	6	39132791	N/A	37	BP-ICE	33230300	SEC	EUR	0.1076	T	C	ACTG1P9
rs1155349	6	39146130	N/A	37	BP-ICE	33230300	SEC	EUR	0.2682	A	G	ACTG1P9
rs2561396	6	39181776	N/A	37	BP-ICE	33230300	SEC	EUR	0.2598	C	T	KCNK5
rs9471008	6	39185482	N/A	37	BP-ICE	33230300	SEC	EUR	0.1371	A	G	KCNK5
rs4714224	6	39186743	N/A	37	Evangelou2018	30224653	LEAD	EUR	0.2767	C	G	SAYSD1[52609]-KCNK5[72803]
rs145211473	6	39242163	N/A	37	Evangelou2018	30224653;30595370	SEC	EUR	0.0212	G	A	ACTG1P9
rs115537302	6	39242719	N/A	37	Keaton_Warren_ICBPmegaMeta_NatGen_PrePrintOnline_2022	Pre-Print	SEC	EUR	0.0762	A	C	KCNK17
rs72854118	6	39248092	N/A	37	BP-ICE	33230300	SEC	EUR	0.005	A	G	ACTG1P9
rs72854120	6	39248533	N/A	37	BP-ICE	33230300	SEC	EUR	0.005	C	T	ACTG1P9
rs10947978	6	41471608	N/A	37	Zhu_Chakravarti_PleiotropyGWAS_GenEpi2022	34989438	SEC	EUR	0.3941	C	A	LINC01276
rs649472	6	42673015	N/A	37	Hoffman2017	27841878	LEAD	EUR	0.2912	C	T	PRPH2
rs59329059	6	43048014	N/A	37	Zhu_Chakravarti_PleiotropyGWAS_GenEpi2022	34989438	SEC	EUR	0.0512	T	C	PTK7
rs143115481	6	43122011	43154273	38	GWAS-catalog_June2022search	34594039	N/A	N/A	1	A	T	PTK7
rs16896398	6	43262704	N/A	37	GWAS-catalog_June2022search	34594039	LEAD	EUR	0.2944	T	A	TTBK1 - SLC22A7
rs2270860	6	43270151	N/A	37	Pre2018_357SNPs_in274knownLoci_fromEvangelouST4	27618448	LEAD	EUR	0.3025	T	C	SLC22A7
rs10948071	6	43280713	N/A	37	Pre2018_357SNPs_in274knownLoci_fromEvangelouST4	24975945	LEAD	EUR	0.3975	T	C	CRIP3
rs1563788	6	43308363	N/A	37	Pre2018_357SNPs_in274knownLoci_fromEvangelouST4	26390057	LEAD	EUR	0.2921	T	C	TTBK1,SLC22A7,ZNF318
[truncated: 3,428 more rows]

## Sheet: Table S4
Supplementary Table S4. The Number of Loci Identified for each Sex and Population Strata
Population	Test	Novel loci			All loci
		Male	Female	Sex-combined	Male	Female	Sex-combined
Overall	Int1df	0	2	2	4	2	7
	Joint2df	2	0	9	581	438	1208
Total		2	2	11	585	440	1213
CPMA	Int1df	0	0	2	0	0	4
	Joint2df	2	0	9	402	302	826
AFR	Int1df	0	0	0	0	0	0
	Joint2df	0	0	0	0	3	9
EUR	Int1df	0	0	1	0	1	2
	Joint2df	1	0	1	292	191	548
EAS	Int1df	0	0	0	5	1	2
	Joint2df	0	0	0	29	42	102
HIS	Int1df	0	0	0	0	0	0
	Joint2df	0	0	0	0	0	2

## Sheet: Table S5
Supplementary Table S5. The Number of Loci Identified for each Analysis of the Combined Sex Analyses in CPMA
Test	Trait	CURSMK	CPD	PY
1df interaction	SBP	2	0	0
	DBP	1	0	0
	PP	2	1	0
2df joint	SBP	168	3	3
	DBP	326	11	12
	PP	335	11	12

## Sheet: Table S6 1df-driven 2df
Supplementary Table 6. Significant loci identified from 2df joint test driven by 1df interaction in combined sex CPMA
The loci were identified from 2df joint test at significance level of 5E-9. They are not identied from genetic marginal test in M2.
Locus	Trait	Exposure	rsID	Position	Alleles	EAF	N	Known BP Nearby Genes	VEP Gene	Pvalue.M1_Joint2df	Pvalue.M2	Pvalue.M1_Int1df
Novel Loci
1	PP	CPD	rs143429637	12:59947323	A/G	0.0076	92630	NA	NA	1.19e-14	0.6557	0.1319
2	DBP	CURSMK	rs1106090	2:57841606	A/G	0.5935	1179600	NA	NA	2.822e-09	5.95e-09	0.2249
3	DBP	CURSMK	rs8070260	17:36511076	A/G	0.4695	1179170	NA	MYO19;MYO19;MYO19;MYO19;MYO19	1.358e-09	8.262e-09	0.02719
4	PP	CURSMK	rs34408570	3:33200699	C/G	0.116	1170410	NA	SUSD5	1.958e-09	3.137e-08	0.01086
Known Loci
5	SBP	CURSMK	rs8841	1:1751981	A/T	0.606	434643	NADK-CPSF3L;DVL1;MXRA8;AURKAIP1;MMP23B;CDK11B;SLC35E2;SLC35E2A - NADK;NADK;AL590822.1	NADK;NADK	5.238e-10	1.561e-08	0.2315
6	SBP	CURSMK	rs111063488	1:3409946	A/G	0.1378	373621	PRDM16;NA	PRDM16;PRDM16	3.183e-10	1.185e-08	0.9182
7	SBP	CURSMK	–	1:43295834	A/AACACACACACAC	0.6662	431210	C1orf210 - TIE1;SZT2;HYI-AS1	NA	3.951e-10	4.218e-08	0.01675
8	SBP	CURSMK	–	1:56166891	CA/C	0.348	435899	RP11-90C4.1;RP4-710M16.1-PPAP2B;LINC01755 - RPSAP20;RP1-158P9.1;PLPP3;PPAP2B	NA	1.253e-10	1.249e-08	0.06124
9	SBP	CURSMK	rs12745935	1:59178410	A/G	0.7446	447051	HSD52;FGGY;HSD52[65734]-MIR4711[535627];LINC01358;NA;FGGY(0)	FGGY-DT;JUN-DT;FGGY-DT	1.683e-10	7.196e-09	0.2287
10	SBP	CURSMK	–	1:8397588	G/GA	0.3869	435893	RERE	RERE;RERE	4.947e-10	3.058e-08	0.9835
11	SBP	CURSMK	–	2:19509666	G/GA	0.4329	435899	LINC01376;NA;LINC01808;LINC01808 - CISD1P1;OSR1;AC019055.1	LINC01808;LINC01808;-	3.64e-09	6.695e-08	0.8474
12	SBP	CURSMK	–	2:37298411	A/AT	0.2885	435894	HEATR5B;SULT6B1;PRKD3;RNU6-939P;CDC42EP3;AC006369.3	PRKD3;PRKD3	3.474e-09	5.05e-07	0.02794
13	SBP	CURSMK	–	3:158705445	CT/C	0.1679	435899	RSRC1;MLF1;GFM1;LXN;RARRES1	NA	2.669e-09	2.87e-08	0.1365
14	SBP	CURSMK	–	4:137543707	G/GCCTC	0.4217	435899	RPS23P2;INPP4B;Intergenic;RP11-714L20.1	LINC02172	2.394e-09	3.404e-08	0.2354
15	SBP	CURSMK	rs35529250	4:40426074	T/C	0.0059	727756	N4BP2;RBM47	RBM47;RBM47;-	2.172e-09	2.583e-08	0.0503
16	SBP	CURSMK	rs190709570	4:49107333	T/C	0.759	350314	FRYL;OCIAD1;OCIAD2[46894]-CWH43[129797]	NA	6.606e-10	1.208e-08	0.7402
17	SBP	CURSMK	rs202070194	4:51814659	T/C	0.301	359660	RP11-535C7.1	NA	1.807e-09	2.864e-08	0.9028
18	SBP	CURSMK	rs59521570	5:96845717	T/TACTC	0.2558	437649	ERAP1;CTD-2260A17.2;ERAP1 - ERAP2;ERAP2;LNPEP	NA	2.19e-10	1.075e-08	0.105
19	SBP	CURSMK	rs6557198	6:152071304	A/G	0.1559	559268	CCDC170;ESR1;ESR1(0);SYNE1;NA	ESR1;ESR1	1.223e-09	1.023e-08	0.3335
20	SBP	CURSMK	rs34068973	6:159273646	A/ACAGCTC	0.1208	431900	FNDC1;FNDC1 - LINC02529;RP1-155D22.1	FNDC1	2.322e-09	2.811e-08	0.955
21	SBP	CURSMK	rs117564322	7:150986933	A/G	0.0299	843155	GIMAP7;GIMAP4;AOC1;NOS3;NA;WDR86	NOS3;-	1.345e-09	5.931e-08	0.0116
22	SBP	CURSMK	rs61150432	7:1928251	T/C	0.3559	558036	TFAMP1[77761]-ELFN1[55724];MAD1L1	MAD1L1;MAD1L1	6.919e-10	1.72e-08	0.2159
23	SBP	CURSMK	rs57599835	7:70177813	T/TTGGAATTATCCCCTCTCTC	0.7464	435899	NA;AUTS2	AUTS2;AUTS2;AUTS2;-	3.87e-09	5.604e-08	0.07182
24	SBP	CURSMK	–	8:8787085	A/AT	0.4564	434937	SGK223;LOC105379224;PRAG1;MFHAS1;CLDN23;MFHAS1∗;ERI1;PPP1R3B;RNU6-682P;PPP1R3B	MFHAS1;MFHAS1;-	2.882e-12	5.362e-09	0.008194
25	SBP	CURSMK	–	9:125219557	CTTTA/C	0.1468	356180	ARPC5L;SCAI;PPP6C;GAPVD1;GAPVD1 - Metazoa_SRP;MAPKAP1	NA	3.756e-10	6.693e-09	0.3293
26	SBP	CURSMK	–	10:62794412	CAAAAAAA/C	0.5622	431210	RP11-120C12.3;ALDH7A1P4 - ADO;RP11-436D10.3;ADO	NA	8.911e-10	2.287e-08	0.6046
27	SBP	CURSMK	rs11212190	11:107370011	T/C	0.3773	554266	RP11-382M14.1;ASS1P13 - CWF19L2;GUCY1A2[537104]-CWF19L2[246731];CWF19L2	CWF19L2;CWF19L2	2.025e-09	3.58e-08	0.5009
28	SBP	CURSMK	–	11:46323702	G/GA	0.8827	431210	NA;LOC101928894;CREB3L1;CREB3L1 - DGKZ;CKAP5	CREB3L1	1.465e-09	2.696e-08	0.1494
29	SBP	CURSMK	–	11:65733589	T/TA	0.4709	432172	NEAT1;NA;LTBP3;EHBP1L1;PCNX3;SIPA1	NA	3.398e-09	1.16e-06	0.002876
30	SBP	CURSMK	rs11170389	12:53058065	C/G	0.0464	1126900	NA;EIF4B;LOC283335;TNS2;SP1	TNS2;TNS2;TNS2-AS1;TNS2;TNS2;MIR6757	4.922e-09	1.082e-08	0.6303
31	SBP	CURSMK	–	13:114239080	T/TGCATCTCTTAAATATGTGTGA	0.2177	432172	GRK1;FAM70B;NA;CDC16;UPF3A	CDC16;CDC16;CDC16	1.017e-10	6.857e-09	0.1008
32	SBP	CURSMK	rs1886966670	14:98117285	G/GA	0.668	432172	LINC01550 - LINC02295;RP11-61O1.1	NA	4.836e-10	2.799e-08	0.02633
33	SBP	CURSMK	rs58109657	15:41179552	A/G	0.4144	433681	INO80;RP11-129I12.3;CIBAR1P1 - EXD1;FAM92A1P1;EXD1;NA;RP11-380D11.2	EXD1	3.236e-09	8.464e-08	0.1954
34	SBP	CURSMK	–	16:20347025	CT/C	0.1632	356180	UMOD;PDILT	NA	3.405e-10	7.983e-08	0.00729
35	SBP	CURSMK	rs3074903	16:3488565	T/TCTCA	0.2953	432172	NAA60;LA16c-306E5.3;NAA60 - C16orf90;ADCY9	NAA60;C16orf90;MIR6126	4.131e-10	5.369e-09	0.4669
36	SBP	CURSMK	–	16:4853545	CT/C	0.6927	432172	CORO7-PAM16;VASN;DNAJA3;NMRAL1;CDIP1;ANKS3;C16orf71;GLYR1;PPL	NA	4.789e-09	7.066e-08	0.2655
37	SBP	CURSMK	–	17:31709266	CAAA/C	0.6592	431210	RP11-805L22.1;C17orf79	NA	3.232e-09	1.233e-08	0.7814
38	SBP	CURSMK	–	17:59850065	A/AT	0.6577	759653	NA;DHX40;CLTC;VMP1;RPS6KB1	RNU6-450P;-	3.747e-09	2.641e-08	0.699
39	SBP	CURSMK	–	17:63471135	CA/C	0.5503	432168	TANC2;CTD-2501B8.5;ACE∗;ACE	NA	2.936e-09	5.091e-08	0.06852
40	SBP	CURSMK	–	17:64278846	CGTGT/C	0.3089	431210	PECAM1[10783]-MILR1[57201];RPL31P57;DDX5;SMURF2	NA	1.635e-10	3.258e-08	0.02012
41	SBP	CURSMK	–	18:44534990	CAG/C	0.3424	432172	LINC01478;SETBP1;LINC01478 - SETBP1-DT;RP11-456K23.1;SETBP1(0)	NA	1.977e-09	6.48e-08	0.2988
42	SBP	CURSMK	rs200045186	19:31401910	CAT/C	0.5427	431210	AC007796.1;TSHZ3-AS1;TSHZ3[161697]-THEG5[156398];NA;RNU6-967P	NA	2.592e-09	2.42e-08	0.7498
43	SBP	CURSMK	–	20:41632586	CT/C	0.6553	431210	RP4-620E11.5;PGBD4P2;CHD6[220660]-PTPRT[1566728]	NA	7.431e-10	7.234e-09	0.1604
44	SBP	CURSMK	rs137923903	21:43409715	T/C	0.0145	465623	-;CRYAA-SIK1;LINC00322;SIK1;CH507-42P11.3;HSF2BP;RRP1B	SIK1;-	8.755e-10	1.766e-08	0.292
45	DBP	CURSMK	rs35479618	1:153689947	A/G	0.0153	788471	RN7SL44P;S100A4;CHTOP;NPR1;NA;NUP210L	NPR1;NPR1;MIR8083	2.142e-09	1.445e-08	0.2143
46	DBP	CURSMK	rs2990223	1:155215184	A/G	0.3343	1177500	DCST1;ADAM15(0)|LOC100505666(0);NA	MTX1;GBA1LP;GBA1LP;GBA1LP;GBA1LP;GBA1LP	1.794e-09	9.66e-09	0.01267
47	DBP	CURSMK	rs848309	1:15981952	T/C	0.406	1185910	DDI2;DDI2 - PLEKHM2;PLEKHM2;ZBTB17;HSPB7	NA	2.92e-09	6.721e-09	0.525
48	DBP	CURSMK	rs12134333	1:207060276	A/C	0.3299	1186180	PFKFB2;NA	PFKFB2;PFKFB2	5.522e-10	6.297e-09	0.01644
49	DBP	CURSMK	rs6672925	1:234602592	A/G	0.6346	1178200	U8;U8 - IRF2BP2	IRF2BP2;IRF2BP2;-;-;-;-;-;-	1.227e-10	8.019e-09	0.003776
50	DBP	CURSMK	rs3769028	2:134919282	T/C	0.311	1186860	CCNT2-AS1;ACMSD;CCNT2	CCNT2;CCNT2-AS1;CCNT2;CCNT2	3.08e-09	1.312e-08	0.1275
51	DBP	CURSMK	rs2443710	3:11499768	C/G	0.1855	808236	HRH1-ATG7;ATG7;VGLL4	ATG7;ATG7	4.61e-09	5.023e-09	0.395
52	DBP	CURSMK	rs262969	3:183728995	A/G	0.4397	1188090	YEATS2	YEATS2	4.816e-09	5.491e-08	0.06
53	DBP	CURSMK	rs6902892	6:109306398	A/C	0.5234	1177000	CCDC162P	RNY3P11;CCDC162P;-;-;-	8.089e-10	8.42e-09	0.05179
54	DBP	CURSMK	rs2569882	6:1619912	T/C	0.4908	1180160	FOXC1;FOXC1 - GMDS;GMDS;NA	GMDS;-;-;-;-;-	3.325e-09	6.393e-09	0.1461
55	DBP	CURSMK	rs2322633	6:80136272	T/C	0.4704	1175770	BCKDHB	BCKDHB;BCKDHB	2.738e-09	5.577e-09	0.264
56	DBP	CURSMK	–	7:131506795	T/TC	0.6027	1018380	MKLN1;PODXL;EEF1B2P6;-	PODXL;PODXL;PODXL;PODXL;PODXL;PODXL	3.172e-10	1.053e-08	0.01014
57	DBP	CURSMK	rs1610684	7:16675349	A/G	0.7375	1182220	BZW2*	BZW2;BZW2;BZW2	4.837e-09	5.02e-09	0.7425
58	DBP	CURSMK	rs201441289	7:90140267	T/C	0.4713	438375	STEAP2-AS1;STEAP2;CFAP69;GTPBP10	STEAP2-AS1	7.531e-10	5.089e-09	0.1446
59	DBP	CURSMK	–	11:122627649	CA/C	0.8888	290428	GLULP3 - UBASH3B;UBASH3B	NA	3.824e-09	8.419e-09	0.8142
60	DBP	CURSMK	rs35407591	12:2408721	A/G	0.3559	1039680	CACNA1C	CACNA1C;CACNA1C	3.744e-09	5.763e-09	0.3661
61	DBP	CURSMK	rs3742639	14:60323110	A/G	0.7269	1182180	PPM1A	LINC02322;-;LINC02322	2.967e-09	2.168e-08	0.08715
62	DBP	CURSMK	rs11636578	15:101247764	T/C	0.6922	1182560	CHSY1	CHSY1	1.385e-09	6.282e-09	0.07637
63	DBP	CURSMK	rs12595321	15:84788038	A/G	0.42	1175870	ZSCAN2;PDE8A	ZNF592;ZNF592	4.487e-09	6.307e-09	0.1557
64	DBP	CURSMK	rs7186298	16:21076710	T/C	0.4432	1183130	DNAH3	DNAH3	2.224e-10	7.931e-09	0.002609
65	DBP	CURSMK	rs11640961	16:30968497	T/C	0.4807	1155260	ITGAL;AC002310.13;ZNF688;BCL7C;-;FBXL19;STX1B;STX4	SETD1A;SETD1A	1.752e-10	9.632e-09	0.0873
66	DBP	CURSMK	–	17:81398772	CGGGCCTCCG/C	0.6669	866306	NA;RP11-1055B8.6;BAHCC1	NA	4.911e-09	2.139e-08	0.4074
67	DBP	CURSMK	rs35464275	18:58992544	T/C	0.2848	1182450	MALT1;NEDD4L	OACYLP;-;-	3.893e-09	6.763e-09	0.9234
68	DBP	CURSMK	rs10412637	19:1857675	C/G	0.2488	1069300	DAZAP1;REXO1;AP3D1;DOT1L;AMH;SPPL2B	KLF16;KLF16;-;-	1.286e-09	6.438e-08	0.01174
69	DBP	CURSMK	rs11083560	19:40594500	C/G	0.737	1178740	AKT2;SPTBN4;LTBP4;NA;CTC-490E21.12	LTBP4;SHKBP1;LTBP4;LTBP4;-;-	2.02e-09	4.263e-08	0.01118
70	PP	CURSMK	rs11586916	1:154279038	T/C	0.8058	1183500	NA;NUP210L;UBAP2L;SHE	HAX1	3.925e-09	2.632e-08	0.1581
71	PP	CURSMK	rs2759663	1:197415296	C/G	0.7745	1186280	CFHR4 - CFHR2;ZBTB41;CRB1;NA;DENND1B	CRB1;CRB1;CRB1	3.224e-09	1.02e-08	0.06799
72	PP	CURSMK	rs55833332	1:198253085	C/G	0.9916	699600	NA;ATP6V1G3	NEK7;NEK7	4.576e-09	8.747e-09	0.8195
73	PP	CURSMK	rs61748637	1:28466638	C/G	0.9296	1149340	EYA3; SESN2;PHACTR4;RCC1;-;EPB41	PHACTR4;PHACTR4;PHACTR4;PHACTR4	1.349e-09	7.139e-09	0.2853
74	PP	CURSMK	rs2312151	1:66530457	A/G	0.7868	1175710	SGIP1;WDR78	SGIP1	2.724e-09	1.088e-08	0.1769
75	PP	CURSMK	rs74598641	2:53834950	A/G	0.9122	1179240	ASB3;ERLEC1;GPR75;ERLEC1;GPR75-ASB3;ACYP2	ASB3;ASB3;ERLEC1;-	2.168e-09	5.108e-09	0.9493
76	PP	CURSMK	rs13387091	2:650980	A/G	0.1492	1185420	SH3YL1;LINC01875 - TMEM18	NA	1.951e-09	1.111e-08	0.08481
77	PP	CURSMK	rs2062432	3:123359232	A/G	0.5281	1188020	ADCY5	ADCY5;ADCY5	3.242e-09	7.531e-09	0.3807
78	PP	CURSMK	rs62271373	3:150348753	A/T	0.054	886209	PFN2;SIAH2;LOC646903[408570]-TSC22D2[79980]	LINC01214;-;-	1.006e-10	6.236e-09	0.03028
79	PP	CURSMK	rs1882126	3:160566406	A/G	0.4445	1186790	IFT80;KPNA4;SCARNA7[137466]-ARL14[26075]	KPNA4;-;KRT8P12;-	2.74e-09	1.009e-08	0.65
80	PP	CURSMK	rs2037119	3:64009203	T/C	0.3576	1186790	ATXN7	PSMD6;PSMD6-AS1;PSMD6-AS2;-	2.091e-09	1.162e-08	0.3857
81	PP	CURSMK	rs60722337	4:1326754	C/G	0.8275	1185760	MAEA;TACC3	MAEA;MAEA;MAEA;MAEA;MAEA	1.323e-09	1.023e-06	0.000473
82	PP	CURSMK	rs983016	4:38386666	T/C	0.5256	1186790	TBC1D1;NA;RP11-500G9.1;TBC1D1-FLJ13197;KLF3	LINC02513;-	2.327e-09	7.311e-09	0.8721
83	PP	CURSMK	rs12508608	4:48735059	A/G	0.517	438368	TEC[163892]-SLAIN2[126524];NMU;FRYL;OCIAD1;OCIAD2[46894]-CWH43[129797]	FRYL;FRYL;FRYL	4.517e-09	2.983e-07	0.008544
84	PP	CURSMK	rs4696780	4:7918176	A/G	0.4664	1034000	AFAP1;HTRA3	AFAP1	3.51e-09	2.526e-08	0.1159
85	PP	CURSMK	rs75262718	4:83056660	A/G	0.2797	1182360	LIN54;GPAT3	COPS4;COPS4;PLAC8	1.784e-09	1.755e-08	0.08817
86	PP	CURSMK	rs73297195	5:156561117	T/C	0.1855	1188020	SGCD;CTC-340I23.2	SGCD;SGCD	2.372e-10	1.343e-08	0.02349
87	PP	CURSMK	–	5:179775327	A/AT	0.8166	1016060	CANX;MAML1;RNF130	MAML1;MAML1	2.406e-09	1.249e-08	0.09545
88	PP	CURSMK	rs4311394	5:54004832	A/G	0.7005	1182840	NA;ARL15	ARL15;ARL15	4.783e-10	9.463e-09	0.05642
89	PP	CURSMK	–	5:72332528	CTA/C	0.7566	1050690	NA;PTCD2;LINC02056	NA	3.992e-09	1.202e-08	0.9067
90	PP	CURSMK	–	6:60684884	G/GT	0.6051	363896	RBBP4P4 - GAPDHP41;NA;RNU7-66P;GAPDHP41 - RBBP4P3	NA	3.798e-09	2.752e-08	0.4317
91	PP	CURSMK	rs1011018	7:139763465	A/G	0.2612	1078360	HIPK2;TBXAS1	HIPK2	3.477e-10	5.6e-09	0.1563
92	PP	CURSMK	rs2521769	7:24744866	A/G	0.7715	1176940	MPP6;DFNA5;GSDME	GSDME;GSDME;GSDME	1.829e-09	6.829e-09	0.3479
93	PP	CURSMK	rs4722530	7:25844482	T/G	0.3293	1173490	AC003090.1;7p15.2;TSEN15P3 - MIR148A;CTD-2227E11.1	NA	9.176e-10	8.38e-09	0.2225
94	PP	CURSMK	–	9:93538877	G/GT	0.3567	1056640	BC039686	FAM120A	3.698e-09	1.044e-08	0.2189
95	PP	CURSMK	rs56363118	10:88055151	CA/C	0.6326	928705	CFL1P1;CFL1P1 - KLLN;PTEN[164081]-RNLS[555807]	NA	1.267e-10	1.524e-08	0.006479
96	PP	CURSMK	rs117204111	11:118328710	A/G	0.0213	839707	CD3E[24131]-CD3D[14034];UBE4A	NA	2.026e-09	1.041e-08	0.7196
97	PP	CURSMK	rs826039	11:74071920	A/G	0.505	1183060	C2CD3	C2CD3;C2CD3;C2CD3;C2CD3	3.22e-09	1.843e-08	0.1157
98	PP	CURSMK	rs8037587	15:50695163	C/G	0.2891	1170620	TRPM7;NA	NA	2.772e-09	5.652e-09	0.9431
99	PP	CURSMK	rs6500609	16:4465333	C/G	0.1056	1158100	ADCY9;LINC01569;RP11-95P2.1;CORO7-PAM16;VASN;DNAJA3;NMRAL1;CDIP1;ANKS3;C16orf71;GLYR1;PPL	NMRAL1;NMRAL1;NMRAL1;NMRAL1;NMRAL1	2.405e-09	1.105e-08	0.7239
100	PP	CURSMK	rs11079159	17:55296189	A/T	0.7114	1182890	TMEM100	HLF;HLF;HLF;-	4.047e-09	3.258e-08	0.1056
101	PP	CURSMK	rs2298745	18:10712696	A/G	0.7843	1174410	PIEZO2(0);PIEZO2;NA	PIEZO2;PIEZO2;-;PIEZO2	4.93e-09	5.989e-09	0.9054
102	PP	CURSMK	rs177998	18:22487578	T/C	0.3199	1029910	GATA6;ATP7BP1 - RPS4XP18;Intergenic;CTAGE1;RPS4XP18 - RNU6-1032P;NA	NA	3.809e-09	1.492e-08	0.4011
103	PP	CURSMK	rs4527144	19:17736231	T/C	0.4132	1174240	USHBP1(0)|=MISSENSE;ABHD8;PLVAP;MAST3	MAP1S;-	8.906e-10	8.14e-09	0.01969
104	PP	CURSMK	rs16988381	22:30196819	A/C	0.0272	1097840	UQCR10;NA;RP1-130H16.18	NA	1.3e-09	1.932e-08	0.02958
105	PP	PY	rs13321282	3:41917960	T/C	0.7818	120837	NA;ULK4;ULK4(0);RP11-944L7.4;TRAK1(0)	ULK4;ULK4;ULK4	4.42e-10	6.923e-09	0.09851
106	SBP	PY	rs2681472	12:89615182	A/G	0.7433	37431	POC1B;NA;POC1B-AS1 - ATP2B1;ATP2B1;LOC338758;RP11-654D12.2	ATP2B1;ATP2B1	1.331e-10	0.07733	0.01742

## Sheet: Table S7 Loci in AFR and HIS
Supplemental Table S7. BP Known loci discovered in AFR and HIS
Locus	Population	Trait	Exposure	Sex	rsID	Position (hg38)	Alleles(E/A)	N	EAF	Interaction Effect	Interaction Effect SE	Pvalue	HetPVal	Closest Gene	Nearby Known BP Genes
1	AFR	SBP	CURSMK	COMBINED	rs61056117	7:27206378	A/T	67562	0.2148	-0.09465	0.2883	2.962e-11	0.4454	HOTTIP	SKAP2;HOXA3;HOXA10-HOXA9;HOXA13;HOTTIP-EVX;HOTTIP;HOTTIP - EVX1-AS;EVX1;RPL35P4;EVX1[54883]-HIBADH[365574];EVX1-HOXA;HIBADH
2	AFR	DBP	CURSMK	COMBINED	rs1716651	3:41933607	A/T	77896	0.6686	0.1277	0.1406	7.946e-13	0.1844	ULK4	ULK4;ULK4(0);RP11-944L7.4;TRAK1(0)
3	AFR	DBP	CURSMK	FEMALE	rs1716694	3:41944907	T/G	31295	0.3667	-0.2317	0.2391	6.433e-10	0.119	ULK4	ULK4;ULK4(0);RP11-944L7.4;TRAK1(0)
4	AFR	DBP	CURSMK	COMBINED	rs9821489	3:53541701	A/G	86579	0.5057	0.1052	0.1299	6.51e-14	0.03715	CACNA1D	TKT;DCP1A(0);CACNA1D;CHDH
5	AFR	DBP	CURSMK	COMBINED	rs17080102	6:150683634	C/G	86407	0.1006	0.1508	0.2128	7.513e-10	0.5817	PLEKHG1	PLEKHG1
6	AFR	DBP	CURSMK	COMBINED	rs3211916	7:80665494	T/C	77724	0.8875	0.2705	0.2128	8.022e-10	0.2443	CD36	SEMA3C
7	AFR	DBP	CURSMK	COMBINED	rs114048605	20:51511333	T/C	70371	0.0189	-1.22	0.5383	4.148e-10	0.2142	NFATC2	NFATC2
8	AFR	PP	CURSMK	FEMALE	rs74884236	3:158800832	A/G	20814	0.0257	-0.8043	1.173	4.444e-09	0.2618	MFSD1	RSRC1;MLF1;GFM1;LXN;RARRES1
9	AFR	PP	CURSMK	COMBINED	rs7671947	4:53934592	T/C	69975	0.8121	-0.01944	0.2144	2.033e-11	0.2945	RPL21P44, LNX1	RP11-231C18.3;LNX1 - RPL21P44;CHIC2;LNX1-AS2[343183]-RPL21P44[51144];PDGFRA
10	AFR	PP	CURSMK	FEMALE	rs7006531	8:94098516	A/G	31294	0.8651	0.5421	0.4022	1.721e-14	0.3726	CDH17, RPL34P18	PDP1;CDH17;PDP1[174382]-CDH17[116442];GEM
11	AFR	PP	CURSMK	COMBINED	rs7006531	8:94098516	A/G	86572	0.852	0.2256	0.2129	5.514e-19	0.5427	CDH17, RPL34P18	PDP1;CDH17;PDP1[174382]-CDH17[116442];GEM
11	AFR	PP	CURSMK	COMBINED	rs78986101	11:130894670	T/C	86572	0.1975	0.01394	0.1928	1.235e-11	0.8847	SNX19	RP11-121M22.1;ADAMTS8;ADAMTS8(0);BAK1P2;C11orf44;RP11-890B15.2;SNX19
13	HIS	SBP	CURSMK	COMBINED	rs2193950	5:32820447	T/C	37949	0.4175	0.3079	0.3028	2.166e-09	0.7797	-	CTD-2197M16.1;NPR3-C5orf23;NPR3;NPR3 - LINC02120;CTD-2066L21.3
12	HIS	DBP	CURSMK	COMBINED	rs935168	2:26691919	A/G	37267	0.7042	0.2181	0.2017	2.126e-12	0.9433	KCNK3	CIB4;KCNK3

## Sheet: Table S8 MAGMA Gene-based
Supplemental Table S8. P values of MAGMA gene-based analysis based on 2df joint test of CPMA in combined sex analyses
Significant gene with P < 2.6E-6 or top 20 gene when there are more than 20 significant gene.
SBP.CURSMK (top 20)								SBP.CPD								SBP.PY
ENSG ID	CHR	START	STOP	NSNPS	N	P	GENE	ENSG ID	CHR	START	STOP	NSNPS	N	P	GENE	ENSG ID	CHR	START	STOP	NSNPS	N	P	GENE
ENSG00000104885	19	2154148	2242577	1354	338804	1.11e-15	DOT1L	ENSG00000111300	12	112454500	112556826	752	37999	5e-10	NAA25	ENSG00000111300	12	112454500	112556826	741	36350	2e-09	NAA25
ENSG00000104897	19	2226520	2258678	492	327760	2.16e-15	SF3A2	ENSG00000173064	12	112587992	112829896	1704	38706	1.9048e-09	HECTD4	ENSG00000173064	12	112587992	112829896	1678	37673	4.29e-09	HECTD4
ENSG00000065000	19	2090988	2174464	1347	388278	1.52e-14	AP3D1	ENSG00000135148	12	112553305	112601407	325	37231	1.5e-08	TRAFD1	ENSG00000135148	12	112553305	112601407	325	34821	3.1e-08	TRAFD1
ENSG00000089009	12	112832994	112866642	251	335287	1.38e-13	RPL6
ENSG00000214026	11	1958508	2015752	635	280892	1.47e-13	MRPL23
ENSG00000104899	19	2239308	2262072	352	353057	4.31e-12	AMH
ENSG00000179295	12	112846155	112957717	864	288018	5.39e-12	PTPN11
ENSG00000104886	19	2220002	2247703	434	307243	8.78e-12	PLEKHJ1
ENSG00000173064	12	112587992	112829896	1843	347047	5.25e-11	HECTD4
ENSG00000179142	8	143981975	144009259	459	437926	1.68e-10	CYP11B2
ENSG00000130592	11	1864200	1923497	901	397748	1.87e-10	LSP1
ENSG00000089248	12	112441120	112471255	263	350372	2.3e-10	ERP29
ENSG00000106038	7	27272164	27300112	348	302720	5e-10	EVX1
ENSG00000111275	12	112194691	112257782	591	287783	5e-10	ALDH2
ENSG00000111300	12	112454500	112556826	831	331131	5e-10	NAA25
ENSG00000135148	12	112553305	112601407	348	334921	5e-10	TRAFD1
ENSG00000089022	12	112269782	112344343	705	411321	1e-09	MAPKAPK5
ENSG00000240230	7	928415	1025235	2095	396668	1.83e-09	COX19
ENSG00000157388	3	53518683	53857760	4232	365647	4.19e-09	CACNA1D
ENSG00000105963	7	927540	1005043	1792	389955	6.74e-09	ADAP1
DBP.CURSMK (top 20)								DBP.CPD								DBP.PY
ENSG ID	CHR	START	STOP	NSNPS	N	P	GENE	ENSG ID	CHR	START	STOP	NSNPS	N	P	GENE	ENSG ID	CHR	START	STOP	NSNPS	N	P	GENE
ENSG00000165995	10	18419606	18840798	6664	431272	6.01e-22	CACNB2	ENSG00000173064	12	112587992	112829896	1704	38703	3.2333e-10	HECTD4	ENSG00000173064	12	112587992	112829896	1702	38902	1.5665e-10	HECTD4
ENSG00000175806	8	9901778	10296401	7479	382605	1.91e-21	MSRA	ENSG00000135148	12	112553305	112601407	325	37228	3.399e-10	TRAFD1	ENSG00000135148	12	112553305	112601407	326	37315	1.6665e-10	TRAFD1
ENSG00000134369	1	201582411	201806102	2783	360263	3.64e-19	NAV1	ENSG00000111300	12	112454500	112556826	752	37996	3.9181e-10	NAA25	ENSG00000111300	12	112454500	112556826	755	37977	4.1619e-10	NAA25
ENSG00000149346	20	10405951	10627477	2545	442218	9.66e-19	SLX4IP	ENSG00000130592	11	1864200	1923497	815	47344	2.7e-08	LSP1	ENSG00000011021	1	11856207	11913201	837	52210	4e-08	CLCN6
ENSG00000134245	1	112999163	113082787	1079	337374	1.02e-18	WNT2B	ENSG00000011021	1	11856207	11913201	838	53057	7.8e-08	CLCN6	ENSG00000089009	12	112832994	112866642	229	38041	2.1475e-07	RPL6
ENSG00000165895	11	100548384	100872668	4392	457845	2.37e-18	ARHGAP42	ENSG00000184682	11	1900375	1922084	260	45210	3.49e-07	C11orf89	ENSG00000130592	11	1864200	1923497	814	47047	2.8e-07	LSP1
ENSG00000122877	10	64561756	64689660	1563	444236	2.64e-18	EGR2	ENSG00000138792	4	111276889	111496441	2605	43563	3.5845e-07	ENPEP	ENSG00000179295	12	112846155	112957717	795	33047	4.35e-07	PTPN11
ENSG00000141639	18	48076448	48268194	2409	379605	6.88e-18	MAPK4	ENSG00000089009	12	112832994	112866642	228	38096	3.9488e-07	RPL6	ENSG00000177000	1	11835780	11876977	626	55316	1.2953e-06	MTHFR
ENSG00000168038	3	41278090	42013922	11175	409889	1.2e-17	ULK4	ENSG00000179295	12	112846155	112957717	793	32892	4.81e-07	PTPN11	ENSG00000089248	12	112441120	112471255	236	41925	1.6042e-06	ERP29
ENSG00000079691	6	25269306	25630758	5066	520349	2.02e-17	LRRC16A	ENSG00000177000	1	11835780	11876977	626	56305	1.0471e-06	MTHFR	ENSG00000168038	3	41278090	42013922	10205	46291	2.285e-06	ULK4
ENSG00000169247	5	148293202	148452726	2052	392774	2.57e-17	SH3TC2	ENSG00000070961	12	89971828	90113077	1159	37807	1.2931e-06	ATP2B1
ENSG00000166689	11	16789842	17045990	3294	421070	2.69e-17	PLEKHA7	ENSG00000168038	3	41278090	42013922	10232	46568	1.795e-06	ULK4
ENSG00000143702	1	243277730	243428650	1460	330060	6.83e-17	CEP170
ENSG00000115252	2	182994763	183397919	5102	424716	1.15e-16	PDE1A
ENSG00000085276	3	168791287	169391406	6989	445625	1.65e-16	MECOM
ENSG00000157388	3	53518683	53857760	4231	365704	1.89e-16	CACNA1D
ENSG00000164077	3	49936302	49977606	301	314233	2.22e-16	MON1A
ENSG00000258724	8	10572909	10707357	2464	411904	2.86e-16	SOX7
ENSG00000089169	12	112998184	113346686	3794	312837	3.48e-16	RPH3A
ENSG00000072682	5	131517531	131641008	1607	379166	3.69e-16	P4HA2
PP.CURSMK (top 20)								PP.CPD								PP.PY
ENSG ID	CHR	START	STOP	NSNPS	N	P	GENE	ENSG ID	CHR	START	STOP	NSNPS	N	P	GENE	ENSG ID	CHR	START	STOP	NSNPS	N	P	GENE
ENSG00000091831	6	151967826	152460754	6319	435309	4.7672e-23	ESR1	ENSG00000134917	11	130264820	130308888	557	41319	2.53e-11	ADAMTS8	ENSG00000134917	11	130264820	130308888	557	41676	1.3191e-11	ADAMTS8
ENSG00000124749	6	55911388	56268892	4787	478531	2.5749e-19	COL21A1	ENSG00000136999	8	120418546	120446593	312	60796	1.96e-10	NOV	ENSG00000136999	8	120418546	120446593	311	60288	1.3906e-11	NOV
ENSG00000132874	18	42782960	43273072	6591	417363	3.3571e-19	SLC14A2	ENSG00000146674	7	45941949	45971473	288	37706	4.49e-08	IGFBP3	ENSG00000214435	10	104619273	104671656	530	50347	9e-09	AS3MT
ENSG00000164330	5	158112928	158536769	4502	334714	6.3551e-19	EBF1	ENSG00000149346	20	10405951	10627477	2321	51208	1.66e-07	SLX4IP	ENSG00000270316	10	104604029	104671656	673	49241	1.4e-08	C10orf32-ASMT
ENSG00000166272	10	104493727	104586021	1032	415840	2.3201e-18	WBP1L	ENSG00000214435	10	104619273	104671656	532	50443	1.8e-07	AS3MT	ENSG00000168038	3	41278090	42013922	10204	46212	2.81e-08	ULK4
ENSG00000108433	17	44990483	45115003	1533	422053	8.3963e-18	GOSR2	ENSG00000270316	10	104604029	104671656	676	49263	1.82e-07	C10orf32-ASMT	ENSG00000146674	7	45941949	45971473	289	37547	5.6107e-08	IGFBP3
ENSG00000262633	17	44990499	45134520	1724	416630	1.5108e-17	RP11-156P1.2	ENSG00000168038	3	41278090	42013922	10226	46036	4.81e-07	ULK4	ENSG00000166275	10	104603980	104634718	304	43209	7.69e-07	C10orf32
ENSG00000165995	10	18419606	18840798	6664	431251	3.2551e-17	CACNB2	ENSG00000070961	12	89971828	90113077	1157	37446	6.18e-07	ATP2B1	ENSG00000070961	12	89971828	90113077	1157	37537	1.9838e-06	ATP2B1
ENSG00000197548	3	11303995	11609139	3801	348408	5.0122e-17	ATG7	ENSG00000138336	10	70310413	70464239	1913	45941	9.01e-07	TET1	ENSG00000148842	10	104668050	104859978	1835	46755	2.5774e-06	CNNM2
ENSG00000070081	11	17219700	17381521	1743	356089	9.9146e-17	NUCB2
ENSG00000171105	19	7102266	7304045	3101	461076	1.4194e-16	INSR
ENSG00000007923	1	6684228	6771984	1118	318617	1.7403e-16	DNAJC11
ENSG00000149346	20	10405951	10627477	2545	442200	3.8159e-16	SLX4IP
ENSG00000110274	11	117175273	117293984	1377	373060	4.3246e-16	CEP164
ENSG00000248871	17	7442416	7474918	361	449994	4.996e-16	TNFSF12-TNFSF13
ENSG00000164694	6	159580429	159703141	1596	430634	5.0342e-16	FNDC1
ENSG00000185787	15	79092829	79200475	1780	416564	5.4631e-16	MORF4L1
ENSG00000137185	6	28182664	28211260	326	443526	5.5511e-16	ZSCAN9
ENSG00000120093	17	46616232	46692274	844	360550	5.5511e-16	HOXB3
ENSG00000148842	10	104668050	104859978	1971	417939	7.1661e-16	CNNM2
Notes:
1. Output explanation can be found in MAGMA manual
https://vu.data.surfsara.nl/index.php/s/MUiv3y1SFRePnyG
2. Genes highlighted with the same color indicate they are associated with the same blood pressure trait or smoking exposure.
3. The genes in bold were not reported in Table S3.

## Sheet: Table S9 MAGMA Gene-Set
Supplemental Table S9. P values of MAGMA gene-set analysis based on 2df joint test of CPMA in combined sex analyses
Significant gene with P < 3.23E-6 or top 10 gene sets when there are less than 10 significant gene sets. Significant p-values are highlighed
SBP.CURSMK
Gene Set	N genes	Beta	Beta STD	SE	P
GOCC_L_TYPE_VOLTAGE_GATED_CALCIUM_CHANNEL_COMPLEX	12	1.4553	0.036343	0.25037	3.1287e-09
GOMF_VOLTAGE_GATED_CALCIUM_CHANNEL_ACTIVITY_INVOLVED_IN_CARDIAC_MUSCLE_CELL_ACTION_POTENTIAL	5	1.8613	0.030008	0.37684	3.9614e-07
GOBP_REGULATION_OF_TUBE_SIZE	131	0.38206	0.031425	0.078387	5.519e-07
GOBP_VASODILATION	43	0.60617	0.028631	0.13978	7.2727e-06
GOBP_REGULATION_OF_SMOOTH_MUSCLE_CONTRACTION	59	0.46761	0.025861	0.11502	2.4082e-05
GOBP_ELASTIC_FIBER_ASSEMBLY	8	1.2128	0.024731	0.29857	2.4434e-05
TONKS_TARGETS_OF_RUNX1_RUNX1T1_FUSION_GRANULOCYTE_UP	49	0.51102	0.025762	0.12822	3.3792e-05
GOBP_NEUROTRANSMITTER_RECEPTOR_TRANSPORT_POSTSYNAPTIC_ENDOSOME_TO_LYSOSOME	7	1.291	0.024626	0.3276	4.0797e-05
GOBP_REGULATION_OF_VASOCONSTRICTION	56	0.4709	0.025374	0.11999	4.3651e-05
GOBP_CELLULAR_RESPONSE_TO_NITROGEN_COMPOUND	654	0.13446	0.024371	0.034463	4.7947e-05
DBP.CURSMK
Gene Set	N genes	Beta	Beta STD	SE	P
GOBP_POSITIVE_REGULATION_OF_RNA_METABOLIC_PROCESS	1705	0.25324	0.071983	0.031902	1.0923e-15
GOMF_VOLTAGE_GATED_CALCIUM_CHANNEL_ACTIVITY_INVOLVED_IN_CARDIAC_MUSCLE_CELL_ACTION_POTENTIAL	5	4.3055	0.069414	0.5548	4.4745e-15
GOBP_POSITIVE_REGULATION_OF_MACROMOLECULE_BIOSYNTHETIC_PROCESS	1777	0.21777	0.063065	0.031134	1.3805e-12
GOBP_POSITIVE_REGULATION_OF_TRANSCRIPTION_BY_RNA_POLYMERASE_II	1149	0.26518	0.062852	0.038384	2.5354e-12
GOMF_TRANSCRIPTION_FACTOR_BINDING	560	0.35225	0.059228	0.053815	3.0514e-11
GOMF_DNA_BINDING_TRANSCRIPTION_FACTOR_BINDING	444	0.39133	0.058771	0.060283	4.3684e-11
GOMF_RNA_POLYMERASE_II_SPECIFIC_DNA_BINDING_TRANSCRIPTION_FACTOR_BINDING	329	0.44731	0.058004	0.070109	9.0742e-11
GOBP_CIRCULATORY_SYSTEM_DEVELOPMENT	1059	0.25722	0.058676	0.040772	1.441e-10
GOMF_TRANSCRIPTION_REGULATOR_ACTIVITY	1600	0.20595	0.05688	0.033724	5.1906e-10
GOBP_POSITIVE_REGULATION_OF_VASCULAR_ENDOTHELIAL_GROWTH_FACTOR_SIGNALING_PATHWAY	7	2.9936	0.057103	0.49893	1.007e-09
PP.CURSMK
Gene Set	N genes	Beta	Beta STD	SE	P
GOBP_STRIATED_MUSCLE_TISSUE_DEVELOPMENT	237	0.71824	0.079246	0.085004	1.5809e-17
GOBP_POSITIVE_REGULATION_OF_RNA_METABOLIC_PROCESS	1705	0.27115	0.077077	0.032744	6.5754e-17
GOBP_CIRCULATORY_SYSTEM_DEVELOPMENT	1059	0.33833	0.077181	0.041832	3.2407e-16
GOBP_HEART_DEVELOPMENT	569	0.43657	0.073979	0.056532	6.0251e-15
GOBP_POSITIVE_REGULATION_OF_MACROMOLECULE_BIOSYNTHETIC_PROCESS	1777	0.24361	0.07055	0.031919	1.2171e-14
GOBP_MUSCLE_STRUCTURE_DEVELOPMENT	638	0.39182	0.070176	0.052363	3.8221e-14
GOBP_MUSCLE_TISSUE_DEVELOPMENT	394	0.47183	0.066844	0.067014	9.9285e-13
GOBP_POSITIVE_REGULATION_OF_TRANSCRIPTION_BY_RNA_POLYMERASE_II	1149	0.27572	0.065355	0.03929	1.1715e-12
GOBP_ELASTIC_FIBER_ASSEMBLY	8	3.2245	0.065757	0.46868	3.1002e-12
GOBP_TUBE_MORPHOGENESIS	810	0.32497	0.065277	0.047408	3.6985e-12
SBP.CPD
Gene Set	N genes	Beta	Beta STD	SE	P
GOBP_SPINAL_CORD_OLIGODENDROCYTE_CELL_DIFFERENTIATION	5	1.8492	0.029822	0.35279	8.0488e-08
GOBP_NERVE_DEVELOPMENT	87	0.3503	0.023514	0.086674	2.6667e-05
GOBP_NERVOUS_SYSTEM_PROCESS_INVOLVED_IN_REGULATION_OF_SYSTEMIC_ARTERIAL_BLOOD_PRESSURE	10	0.87777	0.020016	0.22996	6.7753e-05
MATZUK_PREOVULATORY_FOLLICLE	9	0.97975	0.021196	0.25947	7.9974e-05
GOBP_POSITIVE_REGULATION_OF_NUCLEOTIDE_BIOSYNTHETIC_PROCESS	15	0.74622	0.020838	0.20342	0.00012246
GOBP_RESPONSE_TO_MACROPHAGE_COLONY_STIMULATING_FACTOR	16	0.74703	0.021544	0.20609	0.000145
GOMF_PYRUVATE_DEHYDROGENASE_ACETYL_TRANSFERRING_KINASE_ACTIVITY	4	1.2382	0.017861	0.34449	0.00016308
GOMF_NUCLEOSIDE_DIPHOSPHATE_PHOSPHATASE_ACTIVITY	15	0.70065	0.019565	0.19565	0.00017153
BIOCARTA_ION_PATHWAY	5	1.1984	0.019326	0.34125	0.00022308
LINDSTEDT_DENDRITIC_CELL_MATURATION_D	58	0.36396	0.019963	0.10395	0.00023216
DBP.CPD
Gene Set	N genes	Beta	Beta STD	SE	P
REACTOME_FORMYL_PEPTIDE_RECEPTORS_BIND_FORMYL_PEPTIDES_AND_MANY_OTHER_LIGANDS	7	1.7509	0.033407	0.34092	1.4212e-07
GOMF_N_FORMYL_PEPTIDE_RECEPTOR_ACTIVITY	4	2.1268	0.030678	0.48874	6.7973e-06
GOMF_PROTEIN_KINASE_C_ACTIVITY	16	0.82349	0.023749	0.19427	1.1288e-05
REACTOME_EFFECTS_OF_PIP2_HYDROLYSIS	26	0.66607	0.024481	0.16024	1.6224e-05
REACTOME_CARDIAC_CONDUCTION	124	0.32212	0.025789	0.077658	1.6856e-05
REACTOME_MUSCLE_CONTRACTION	195	0.24658	0.02471	0.061051	2.6971e-05
GOBP_HOMEOSTATIC_PROCESS	1564	0.089483	0.024465	0.022158	2.7021e-05
GOBP_PEPTIDE_CATABOLIC_PROCESS	22	0.7107	0.024031	0.17774	3.201e-05
GEORGES_TARGETS_OF_MIR192_AND_MIR215	843	0.11762	0.024087	0.029672	3.6978e-05
GOBP_POSITIVE_REGULATION_OF_B_CELL_RECEPTOR_SIGNALING_PATHWAY	8	0.96378	0.019658	0.25125	6.2784e-05
PP.CPD
Gene Set	N genes	Beta	Beta STD	SE	P
GOBP_STEROL_TRANSPORT	120	0.32992	0.025987	0.076698	8.5298e-06
IWANAGA_E2F1_TARGETS_NOT_INDUCED_BY_SERUM	6	1.9672	0.034752	0.46979	1.4173e-05
GOBP_NEGATIVE_REGULATION_OF_CYTOSOLIC_CALCIUM_ION_CONCENTRATION	13	0.96136	0.024993	0.23106	1.594e-05
GOBP_SPINAL_CORD_OLIGODENDROCYTE_CELL_DIFFERENTIATION	5	1.5604	0.025163	0.38537	2.5833e-05
GOBP_NEGATIVE_REGULATION_OF_CHROMATIN_ORGANIZATION	5	1.551	0.025012	0.38966	3.4549e-05
WP_NOTCH1_REGULATION_OF_ENDOTHELIAL_CELL_CALCIFICATION	15	0.93274	0.026047	0.2348	3.5707e-05
GOBP_PROTEIN_LOCALIZATION_TO_PLASMA_MEMBRANE_RAFT	5	1.4828	0.023913	0.37422	3.7251e-05
GRYDER_PAX3FOXO1_ENHANCERS_IN_TADS	982	0.10778	0.02373	0.027387	4.1728e-05
KOMMAGANI_TP63_GAMMA_TARGETS	9	1.1134	0.024086	0.28586	4.9328e-05
GOBP_REGULATION_OF_PROTEIN_CATABOLIC_PROCESS	327	0.17633	0.022802	0.045423	5.2022e-05
SBP.PY
Gene Set	N genes	Beta	Beta STD	SE	P
REACTOME_BUTYROPHILIN_BTN_FAMILY_INTERACTIONS	11	1.1058	0.026447	0.25577	7.7273e-06
GOBP_LOBAR_BRONCHUS_EPITHELIUM_DEVELOPMENT	5	1.4518	0.023412	0.35309	1.9744e-05
GOBP_SPINAL_CORD_OLIGODENDROCYTE_CELL_DIFFERENTIATION	5	1.3977	0.02254	0.34803	2.9731e-05
GOBP_AMP_CATABOLIC_PROCESS	5	1.2987	0.020943	0.33494	5.3013e-05
GOMF_PYRUVATE_DEHYDROGENASE_ACETYL_TRANSFERRING_KINASE_ACTIVITY	4	1.5977	0.023046	0.42209	7.7095e-05
GOBP_NEURON_NEURON_SYNAPTIC_TRANSMISSION	6	1.1426	0.020185	0.30207	7.7878e-05
GOBP_LUNG_SECRETORY_CELL_DIFFERENTIATION	11	0.99633	0.023829	0.26372	7.9306e-05
GOBP_LOBAR_BRONCHUS_DEVELOPMENT	6	1.2045	0.021279	0.32321	9.733e-05
GOCC_POLYSOME	60	0.32728	0.018258	0.087887	9.8405e-05
GOBP_LUNG_CELL_DIFFERENTIATION	28	0.59358	0.022639	0.15942	9.8606e-05
DBP.PY
Gene Set	N genes	Beta	Beta STD	SE	P
REACTOME_FORMYL_PEPTIDE_RECEPTORS_BIND_FORMYL_PEPTIDES_AND_MANY_OTHER_LIGANDS	7	1.4884	0.028399	0.32807	2.8745e-06
GOBP_NEPHRON_TUBULE_EPITHELIAL_CELL_DIFFERENTIATION	12	1.1972	0.029904	0.26766	3.8845e-06
GOBP_NEGATIVE_REGULATION_OF_CELL_GROWTH	172	0.28643	0.026973	0.064617	4.6841e-06
GOBP_REGULATION_OF_ANATOMICAL_STRUCTURE_SIZE	456	0.17427	0.026521	0.039564	5.3318e-06
GOMF_N_FORMYL_PEPTIDE_RECEPTOR_ACTIVITY	4	2.1177	0.030547	0.48558	6.5055e-06
GOBP_REGULATION_OF_ANATOMICAL_STRUCTURE_MORPHOGENESIS	805	0.13045	0.026131	0.030641	1.0403e-05
GOMF_HISTONE_H3K9ME2_METHYLTRANSFERASE_ACTIVITY	6	1.3044	0.023042	0.31227	1.4845e-05
WP_REGULATION_OF_SISTER_CHROMATID_SEPARATION_AT_THE_METAPHASEANAPHASE_TRANSITION	14	0.91853	0.024781	0.22262	1.855e-05
GOBP_POSITIVE_REGULATION_OF_URINE_VOLUME	12	0.95969	0.023972	0.23539	2.2909e-05
KEGG_CALCIUM_SIGNALING_PATHWAY	167	0.27489	0.025512	0.067741	2.4857e-05
PP.PY
Gene Set	N genes	Beta	Beta STD	SE	P
GOBP_NEGATIVE_REGULATION_OF_CYTOSOLIC_CALCIUM_ION_CONCENTRATION	13	1.2662	0.032917	0.21235	1.2669e-09
GOBP_NEGATIVE_REGULATION_OF_RUFFLE_ASSEMBLY	7	1.805	0.03444	0.31378	4.4742e-09
KOMMAGANI_TP63_GAMMA_TARGETS	9	1.4639	0.031669	0.30454	7.7344e-07
GOBP_TISSUE_REMODELING	163	0.31589	0.028966	0.065788	7.9381e-07
ZIRN_TRETINOIN_RESPONSE_WT1_UP	23	0.81686	0.02824	0.18184	3.5485e-06
GOBP_PROTEIN_LOCALIZATION_TO_PLASMA_MEMBRANE_RAFT	5	1.6081	0.025934	0.39642	2.5005e-05
GOCC_MYELIN_SHEATH_ADAXONAL_REGION	6	1.2841	0.022684	0.31721	2.5928e-05
GOBP_NEGATIVE_REGULATION_OF_CHONDROCYTE_PROLIFERATION	4	1.8575	0.026794	0.47216	4.1929e-05
GOCC_NATA_COMPLEX	4	1.924	0.027752	0.50486	6.9497e-05
GOBP_BONE_RESORPTION	64	0.39614	0.02282	0.10581	9.0858e-05

## Sheet: Table S10 Biological Process
Supplemental Table 10. Selected GENE2FUNC biological process gene-set enrichment based on 2df joint test of CPMA in combined sex analyses
GeneSet	N_genes	N_overlap	p	adjP	genes
SBP.CURSMK
GOBP_CIRCULATORY_SYSTEM_PROCESS	564	34	1.51e-06	0.00858	NPPA, NPPB, S100A1, NPR1, AGT, HRH1, CACNA1D, ENPEP, GUCY1A3, NPR3, GPER1, KCNH2, NOS3, CYP11B1, CYP11B2, CACNB2, RP11-574K11.31, NDST2, MYBPC3, PTPRJ, ARHGAP42, ATP2B1, TRPV4, ATP2A2, MYL2, SLC7A1, FERMT2, UMOD, SLC2A4, VMP1, TBX2, ACE, GAA, INSR, OPRL1
GOBP_REGULATION_OF_SYSTEM_PROCESS	548	33	2.21e-06	0.00858	NPPA, NPPB, S100A1, NPR1, AGT, HRH1, CACNA1D, GUCY1A3, GPER1, KCNH2, NOS3, CACNB2, CAMK2G, PLCE1, TNNI2, TNNT3, NR1H3, MYBPC3, ARHGAP42, ATP2B1, TRPV4, ATP2A2, MYL2, CUX2, PTPN11, FTO, DLG4, VMP1, TBX2, ACE, GAA, NPTX1, OPRL1
GOBP_REGULATION_OF_BLOOD_PRESSURE	178	16	8.57e-06	0.0192	NPPA, NPPB, NPR1, AGT, ENPEP, GUCY1A3, NPR3, NOS3, CYP11B1, CYP11B2, RP11-574K11.31, NDST2, ARHGAP42, ATP2B1, UMOD, ACE, OPRL1
GOBP_VASCULAR_PROCESS_IN_CIRCULATORY_SYSTEM	253	19	1.71e-05	0.0192	NPPA, NPPB, NPR1, AGT, HRH1, GUCY1A3, NPR3, GPER1, NOS3, PTPRJ, ARHGAP42, ATP2B1, TRPV4, SLC7A1, FERMT2, SLC2A4, VMP1, ACE, INSR
GOBP_REGULATION_OF_INTRACELLULAR_SIGNAL_TRANSDUCTION	1624	67	1.74e-05	0.0192	MIB2, NPPA, SZT2, NGF, S100A13, NPR1, AGT, SPTBN1, VGLL4, FGD5, NEK10, MLF1, MECOM, ARHGAP24, GUCY1A3, UFL1, PLEKHG1, ESR1, GPER1, MAD1L1, IGFBP3, AUTS2, HIPK2, MFHAS1, SCAI, PLCE1, TRIM8, SWAP70, CREB3L1, F2, MADD, SPI1, NDUFS3, PTPMT1, C1QTNF4, PTPRJ, ARAP1, ARHGAP42, SIK3, C1QL4, TRPV4, GIT2, SH2B3, MAPKAPK5, ERP29, PTPN11, RASAL1, SOS2, FERMT2, CHP1, CSK, TELO2, MAPK8IP3, TRAF7, CRK, HIC1, DV…
GOBP_REGULATION_OF_TUBE_SIZE	137	13	3.37e-05	0.0326	NPPA, NPPB, NPR1, AGT, HRH1, GUCY1A3, NPR3, GPER1, NOS3, ARHGAP42, ATP2B1, VMP1, ACE
SBP.CPD
GOBP_POSITIVE_REGULATION_OF_INTERFERON_BETA_PRODUCTION	37	4	8.34e-07	0.00323	PTPN11, OAS1, OAS3, OAS2
GOBP_POSITIVE_REGULATION_OF_MONOCYTE_CHEMOTACTIC_PROTEIN_1_PRODUCTION	13	3	2.04e-06	0.00528	TRPV4, OAS1, OAS3
GOBP_INTERFERON_BETA_PRODUCTION	53	4	3.61e-06	0.007	PTPN11, OAS1, OAS3, OAS2
GOBP_POSITIVE_REGULATION_OF_TYPE_I_INTERFERON_PRODUCTION	59	4	5.57e-06	0.00864	PTPN11, OAS1, OAS3, OAS2
GOBP_MONOCYTE_CHEMOTACTIC_PROTEIN_1_PRODUCTION	19	3	6.86e-06	0.00887	TRPV4, OAS1, OAS3
GOBP_RESPONSE_TO_TYPE_I_INTERFERON	81	4	1.97e-05	0.0179	PTPN11, OAS1, OAS3, OAS2
GOBP_IP_10_PRODUCTION	4	2	2.3e-05	0.0179	OAS1, OAS3
GOBP_INTERFERON_MEDIATED_SIGNALING_PATHWAY	97	4	4.02e-05	0.026	PTPN11, OAS1, OAS3, OAS2
GOBP_TYPE_I_INTERFERON_PRODUCTION	98	4	4.18e-05	0.026	PTPN11, OAS1, OAS3, OAS2
GOBP_REGULATION_OF_TYPE_I_INTERFERON_MEDIATED_SIGNALING_PATHWAY	40	3	6.8e-05	0.0376	PTPN11, OAS1, OAS3
GOBP_INTERLEUKIN_27_MEDIATED_SIGNALING_PATHWAY	7	2	8.03e-05	0.0415	OAS1, OAS2
SBP.PY
GOBP_POSITIVE_REGULATION_OF_INTERFERON_BETA_PRODUCTION	37	4	6.63e-07	0.00257	PTPN11, OAS1, OAS3, OAS2
GOBP_POSITIVE_REGULATION_OF_MONOCYTE_CHEMOTACTIC_PROTEIN_1_PRODUCTION	13	3	1.72e-06	0.00445	TRPV4, OAS1, OAS3
GOBP_INTERFERON_BETA_PRODUCTION	53	4	2.88e-06	0.00558	PTPN11, OAS1, OAS3, OAS2
GOBP_POSITIVE_REGULATION_OF_TYPE_I_INTERFERON_PRODUCTION	59	4	4.44e-06	0.00688	PTPN11, OAS1, OAS3, OAS2
GOBP_MONOCYTE_CHEMOTACTIC_PROTEIN_1_PRODUCTION	19	3	5.79e-06	0.00748	TRPV4, OAS1, OAS3
GOBP_RESPONSE_TO_TYPE_I_INTERFERON	81	4	1.58e-05	0.0153	PTPN11, OAS1, OAS3, OAS2
GOBP_IP_10_PRODUCTION	4	2	2.06e-05	0.016	OAS1, OAS3
GOBP_INTERFERON_MEDIATED_SIGNALING_PATHWAY	97	4	3.21e-05	0.0207	PTPN11, OAS1, OAS3, OAS2
GOBP_TYPE_I_INTERFERON_PRODUCTION	98	4	3.34e-05	0.0207	PTPN11, OAS1, OAS3, OAS2
GOBP_REGULATION_OF_TYPE_I_INTERFERON_MEDIATED_SIGNALING_PATHWAY	40	3	5.74e-05	0.0318	PTPN11, OAS1, OAS3
GOBP_INTERLEUKIN_27_MEDIATED_SIGNALING_PATHWAY	7	2	7.18e-05	0.0371	OAS1, OAS2
DBP.CURSMK
GOBP_CIRCULATORY_SYSTEM_PROCESS	564	69	2.58e-07	0.0005	AGTRAP, NPPA, NPPB, HSPB7, SLC16A1, NPR1, ADORA1, TGFB2, AGT, SLC5A6, UCN, SLC8A1, ADRA2B, TTN, MYL3, GPX1, RHOA, GNAI2, CACNA1D, SHOX2, ENPEP, GUCY1A3, GUCY1B3, NPR3, ITGA1, TMEM161B, ERAP2, LNPEP, KCNN2, SLC22A5, FOXC1, GPER1, CD36, GJC3, EPO, TBXAS1, KCNH2, NOS3, GATA4, SLC7A2, CYP11B1, CYP11B2, DBH, CACNB2, ADRB1, ADM, MYBPC3, PTPRJ, ARHGAP42, CACNA1C, PDE3A, KCNMB4, ATP2B1, MYL2, SLC7A1, MYH…
GOBP_HEART_DEVELOPMENT	568	66	2.87e-06	0.00216	NPPA, NPPB, HSPB7, HEYL, TIE1, MDM4, TGFB2, WNT3A, AGT, SLC8A1, NOTO, TTN, CREB1, MYL3, RHOA, ROBO1, SHOX2, SENP2, MEF2C, PDLIM4, FOXC1, CDKN1A, GPER1, HDAC9, TWIST1, HOXA13, SEMA3C, MOSPD3, EPHB4, NOS3, GATA4, SYNPO2L, PLCE1, SUFU, ADM, SOX6, MYBPC3, CACNA1C, CDKN1B, ERBB3, DUSP6, MYL2, PTPN11, MYH6, MYH7, NFATC4, FBN1, MAP2K5, ALPK3, FES, TSC2, TCF25, DVL2, TP53, KDM6B, IFT20, TBX2, ACE, INSR, …
GOBP_VASCULAR_PROCESS_IN_CIRCULATORY_SYSTEM	253	37	2.88e-06	0.00216	NPPA, NPPB, SLC16A1, NPR1, ADORA1, AGT, SLC5A6, UCN, SLC8A1, ADRA2B, GPX1, RHOA, GUCY1A3, NPR3, ITGA1, SLC22A5, FOXC1, GPER1, CD36, TBXAS1, NOS3, SLC7A2, DBH, ADRB1, ADM, PTPRJ, ARHGAP42, PDE3A, KCNMB4, ATP2B1, SLC7A1, SLC2A4, ATP1B2, ACE, YES1, INSR, SLC24A3
GOBP_REGULATION_OF_TUBE_SIZE	137	24	7.48e-06	0.00362	NPPA, NPPB, NPR1, ADORA1, AGT, UCN, SLC8A1, ADRA2B, GPX1, RHOA, GUCY1A3, NPR3, ITGA1, FOXC1, GPER1, TBXAS1, NOS3, DBH, ADRB1, ADM, ARHGAP42, KCNMB4, ATP2B1, ACE
GOBP_REGULATION_OF_BLOOD_CIRCULATION	240	34	1.44e-05	0.00428	NPPA, HSPB7, ADORA1, TGFB2, AGT, UCN, SLC8A1, ADRA2B, MYL3, RHOA, CACNA1D, SHOX2, TMEM161B, KCNN2, GJC3, TBXAS1, KCNH2, NOS3, GATA4, DBH, CACNB2, ADRB1, ADM, ARHGAP42, CACNA1C, KCNMB4, ATP2B1, MYL2, MYH6, MYH7, ATP1B2, TBX2, ACE, SPTBN4
GOBP_VASODILATION	45	12	2.04e-05	0.00563	NPPA, NPPB, ADORA1, AGT, UCN, GPX1, GUCY1A3, NPR3, ITGA1, GPER1, NOS3, ADRB1
GOBP_CIRCULATORY_SYSTEM_DEVELOPMENT	1072	104	2.11e-05	0.00563	NPPA, NPPB, HSPB7, CLIC4, HEYL, TIE1, NPR1, CHI3L1, MDM4, TGFB2, WNT3A, AGT, SLC8A1, NOTO, ADRA2B, TTN, CREB1, MYL3, CAMP, GPX1, RHOA, DAG1, ROBO1, SHOX2, SENP2, ARHGAP24, ENPEP, TERT, NPR3, MEF2C, PDLIM4, FOXC1, CDKN1A, GPER1, C1GALT1, HDAC9, TWIST1, HOXA1, HOXA3, HOXA5, HOXA7, HOXA13, GTF2I, SEMA3C, MOSPD3, EPHB4, HIPK2, NOS3, GATA4, NOV, NRARP, EGR2, SYNPO2L, HHEX, PLCE1, SUFU, ADM, SOX6, CREB…
GOBP_HEART_PROCESS	237	33	2.73e-05	0.00683	NPPA, HSPB7, ADORA1, TGFB2, AGT, UCN, SLC8A1, TTN, MYL3, GPX1, GNAI2, CACNA1D, SHOX2, TMEM161B, KCNN2, GJC3, KCNH2, NOS3, GATA4, CACNB2, ADRB1, ADM, MYBPC3, CACNA1C, ATP2B1, MYL2, MYH6, MYH7, ATP1B2, TBX2, ACE, SPTBN4, MYLK2
GOBP_REGULATION_OF_BLOOD_PRESSURE	178	26	8.44e-05	0.0152	AGTRAP, NPPA, NPPB, NPR1, ADORA1, AGT, UCN, ADRA2B, RHOA, ENPEP, GUCY1A3, NPR3, ERAP2, LNPEP, NOS3, CYP11B1, CYP11B2, ADRB1, ADM, ARHGAP42, ATP2B1, MYH6, UMOD, ACE, CTSZ, OPRL1
GOBP_REGULATION_OF_HEART_CONTRACTION	193	27	0.000131	0.0199	NPPA, HSPB7, ADORA1, TGFB2, AGT, UCN, SLC8A1, MYL3, CACNA1D, SHOX2, TMEM161B, KCNN2, GJC3, KCNH2, NOS3, GATA4, CACNB2, ADRB1, ADM, CACNA1C, ATP2B1, MYL2, MYH6, MYH7, ATP1B2, TBX2, SPTBN4
GOBP_REGULATION_OF_THE_FORCE_OF_HEART_CONTRACTION	26	8	0.000167	0.024	SLC8A1, MYL3, NOS3, ADRB1, ADM, MYL2, MYH6, MYH7
GOBP_REGULATION_OF_MUSCLE_CONTRACTION	156	23	0.000184	0.0259	NPPA, ADORA1, MYBPH, UCN, SLC8A1, ADRA2B, MYL3, RHOA, NPNT, GUCY1A3, GPER1, GATA4, PLCE1, TNNI2, TNNT3, MYBPC3, ARHGAP42, CACNA1C, ATP2B1, MYL2, MYH7, CHRNB4, MYLK2
GOBP_BLOOD_VESSEL_REMODELING	43	10	0.00034	0.0368	AGT, NPR3, MEF2C, FOXC1, HOXA3, SEMA3C, NOS3, DBH, ACE, JAG1
GOBP_HEART_VALVE_MORPHOGENESIS	59	12	0.000342	0.0368	NPPA, HEYL, TIE1, MDM4, TGFB2, RHOA, ROBO1, MEF2C, TWIST1, NOS3, GATA4, JAG1
DBP.CPD
GOBP_POSITIVE_REGULATION_OF_INTERFERON_BETA_PRODUCTION	37	4	8.34e-07	0.00323	PTPN11, OAS1, OAS3, OAS2
GOBP_POSITIVE_REGULATION_OF_MONOCYTE_CHEMOTACTIC_PROTEIN_1_PRODUCTION	13	3	2.04e-06	0.00528	TRPV4, OAS1, OAS3
GOBP_INTERFERON_BETA_PRODUCTION	53	4	3.61e-06	0.007	PTPN11, OAS1, OAS3, OAS2
GOBP_POSITIVE_REGULATION_OF_TYPE_I_INTERFERON_PRODUCTION	59	4	5.57e-06	0.00864	PTPN11, OAS1, OAS3, OAS2
GOBP_MONOCYTE_CHEMOTACTIC_PROTEIN_1_PRODUCTION	19	3	6.86e-06	0.00887	TRPV4, OAS1, OAS3
GOBP_REGULATION_OF_MUSCLE_CONTRACTION	156	5	1.36e-05	0.0132	TNNT3, ARHGAP42, ATP2B1, TRPV4, MYL2
GOBP_RESPONSE_TO_TYPE_I_INTERFERON	81	4	1.97e-05	0.0162	PTPN11, OAS1, OAS3, OAS2
GOBP_IP_10_PRODUCTION	4	2	2.3e-05	0.0162	OAS1, OAS3
GOBP_INTERFERON_MEDIATED_SIGNALING_PATHWAY	97	4	4.02e-05	0.0241	PTPN11, OAS1, OAS3, OAS2
GOBP_TYPE_I_INTERFERON_PRODUCTION	98	4	4.18e-05	0.0241	PTPN11, OAS1, OAS3, OAS2
GOBP_POSITIVE_REGULATION_OF_TUMOR_NECROSIS_FACTOR_SUPERFAMILY_CYTOKINE_PRODUCTION	99	4	4.35e-05	0.0241	PTPN11, OAS1, OAS3, OAS2
GOBP_REGULATION_OF_TYPE_I_INTERFERON_MEDIATED_SIGNALING_PATHWAY	40	3	6.8e-05	0.035	PTPN11, OAS1, OAS3
GOBP_REGULATION_OF_MUSCLE_SYSTEM_PROCESS	221	5	7.23e-05	0.035	TNNT3, ARHGAP42, ATP2B1, TRPV4, MYL2
GOBP_INTERLEUKIN_27_MEDIATED_SIGNALING_PATHWAY	7	2	8.03e-05	0.0366	OAS1, OAS2
GOBP_REGULATION_OF_SYSTEM_PROCESS	548	7	8.84e-05	0.0381	TNNT3, ARHGAP42, ATP2B1, TRPV4, MYL2, CUX2, PTPN11
DBP.PY
GOBP_POSITIVE_REGULATION_OF_INTERFERON_BETA_PRODUCTION	37	4	1.27e-06	0.00493	PTPN11, OAS1, OAS3, OAS2
GOBP_INTERFERON_BETA_PRODUCTION	53	4	5.5e-06	0.0131	PTPN11, OAS1, OAS3, OAS2
GOBP_REGULATION_OF_MUSCLE_SYSTEM_PROCESS	221	6	8.34e-06	0.0131	NPPA, NOS3, TNNT3, ARHGAP42, ATP2B1, MYL2
GOBP_POSITIVE_REGULATION_OF_TYPE_I_INTERFERON_PRODUCTION	59	4	8.46e-06	0.0131	PTPN11, OAS1, OAS3, OAS2
GOBP_REGULATION_OF_SYSTEM_PROCESS	548	8	2.18e-05	0.021	NPPA, NOS3, TNNT3, ARHGAP42, ATP2B1, MYL2, CUX2, PTPN11
GOBP_REGULATION_OF_MUSCLE_CONTRACTION	156	5	2.28e-05	0.021	NPPA, TNNT3, ARHGAP42, ATP2B1, MYL2
GOBP_IP_10_PRODUCTION	4	2	2.83e-05	0.021	OAS1, OAS3
GOBP_RESPONSE_TO_TYPE_I_INTERFERON	81	4	2.99e-05	0.021	PTPN11, OAS1, OAS3, OAS2
GOBP_INTERFERON_MEDIATED_SIGNALING_PATHWAY	97	4	6.06e-05	0.0364	PTPN11, OAS1, OAS3, OAS2
GOBP_TYPE_I_INTERFERON_PRODUCTION	98	4	6.31e-05	0.0364	PTPN11, OAS1, OAS3, OAS2
GOBP_REGULATION_OF_TYPE_I_INTERFERON_MEDIATED_SIGNALING_PATHWAY	40	3	9.27e-05	0.0479	PTPN11, OAS1, OAS3
GOBP_INTERLEUKIN_27_MEDIATED_SIGNALING_PATHWAY	7	2	9.88e-05	0.0479	OAS1, OAS2
PP.CURSMK
GOBP_CIRCULATORY_SYSTEM_DEVELOPMENT	1072	121	1.34e-06	0.00116	DVL1, RNF207, NPPA, NPPB, PIK3R3, TAL1, STIL, PPAP2B, CD34, AGT, ADRA2B, TTN, FN1, AAMP, VGLL4, STAB1, GATA2, PDGFRA, ARHGAP24, EDNRA, NPR3, PTCD2, COL4A3BP, LOX, SLC12A2, SGCD, MAML1, EDN1, CDKN1A, NUS1, GJA1, THBS2, HDAC9, TWIST1, IL6, HOXA1, HOXA3, HOXA5, HOXA7, HOXA13, MOSPD3, EPHB4, CAV1, HIPK2, GATA4, NRG1, NOV, SVEP1, C5, CNTRL, NEBL, KIAA1462, BICC1, SYNPO2L, PLCE1, SUFU, TCF7L2, ADM, SOX…
GOBP_CIRCULATORY_SYSTEM_PROCESS	564	73	1.69e-06	0.00131	SCNN1D, RNF207, CTNNBIP1, AGTRAP, NPPA, NPPB, PPCS, ATP1B1, F5, CD34, AGT, SLC1A4, ADRA2B, TTN, HRH1, SCN10A, CACNA1D, EDNRA, GUCY1A3, NPR3, SLC12A2, SGCD, BMP6, EDN1, GJA1, EPO, CAV1, TBXAS1, GATA4, CYP11B1, CYP11B2, SVEP1, GSN, CACNB2, RP11-574K11.31, NDST2, ADRB1, ADM, PIK3C2A, ABCC8, MYBPC3, PTPRJ, SERPING1, NOX4, ARHGAP42, SLC6A13, ABCC9, SLC38A1, LRP1, ATP2B1, MYL2, TBX5, SLC7A1, MYH6, MYH7…
GOBP_TUBE_MORPHOGENESIS	824	93	2.34e-05	0.0114	DVL1, RNF207, CTNNBIP1, MTHFR, NPPB, PHACTR4, PIK3R3, TAL1, STIL, WNT2B, CD34, AGT, GDF7, ADRA2B, FN1, AAMP, STAB1, GATA2, PDGFRA, ARHGAP24, NPNT, EDNRA, NPR3, LOX, SLC12A2, SGCD, EDN1, NUS1, ESR1, THBS2, HDAC9, TWIST1, IL6, HOXA1, HOXA3, HOXA5, HOXA7, HOXA11, HOXA13, EPHB4, CAV1, MET, HIPK2, GATA4, NOV, C5, KIAA1462, SUFU, ADM, PIK3C2A, ABCC8, SPI1, C2CD3, APOLD1, WNT1, FMNL3, LRP1, HMGA2, TBX5,…
GOBP_HEART_DEVELOPMENT	568	69	2.75e-05	0.0126	DVL1, RNF207, NPPA, NPPB, STIL, AGT, TTN, FN1, VGLL4, PDGFRA, EDNRA, PTCD2, COL4A3BP, LOX, SGCD, MAML1, EDN1, CDKN1A, GJA1, HDAC9, TWIST1, HOXA13, MOSPD3, EPHB4, GATA4, NRG1, CNTRL, NEBL, BICC1, SYNPO2L, PLCE1, SUFU, ADM, SOX6, MYBPC3, C2CD3, NOX4, CDKN1B, DUSP6, MYL2, PTPN11, TBX5, TBX3, MYH6, MYH7, FBN1, TPM1, SMAD3, FES, MYH11, NDRG4, CDH11, DVL2, TP53, KDM6B, RAMP2, FZD2, GJC1, CCDC103, FAM18…
GOBP_VASCULAR_PROCESS_IN_CIRCULATORY_SYSTEM	253	37	4.9e-05	0.0181	CTNNBIP1, NPPA, NPPB, AGT, SLC1A4, ADRA2B, HRH1, EDNRA, GUCY1A3, NPR3, SLC12A2, BMP6, EDN1, CAV1, TBXAS1, ADRB1, ADM, PIK3C2A, ABCC8, PTPRJ, ARHGAP42, SLC6A13, ABCC9, SLC38A1, LRP1, ATP2B1, SLC7A1, FERMT2, SLC2A4, ATP1B2, RAMP2, VMP1, YES1, INSR, TGFB1, APOE, SLC24A3
GOBP_BLOOD_VESSEL_MORPHOGENESIS	595	69	0.000117	0.0335	NPPB, PIK3R3, TAL1, CD34, AGT, ADRA2B, FN1, AAMP, STAB1, GATA2, PDGFRA, ARHGAP24, EDNRA, NPR3, LOX, SLC12A2, SGCD, EDN1, NUS1, THBS2, HDAC9, TWIST1, IL6, HOXA1, HOXA3, HOXA5, HOXA7, HOXA13, EPHB4, CAV1, HIPK2, GATA4, NOV, C5, KIAA1462, ADM, PIK3C2A, ABCC8, SPI1, APOLD1, FMNL3, LRP1, HMGA2, TBX5, COL4A1, CTSH, CDH13, JUP, FKBP10, RAMP2, HDAC5, GRN, ITGA2B, GJC1, PLCD3, ITGB3, HOXB3, VMP1, BCAS3, T…
GOBP_CARDIOCYTE_DIFFERENTIATION	143	24	0.000121	0.0335	AGT, TTN, PDGFRA, EDNRA, SGCD, MAML1, EDN1, TWIST1, GATA4, NRG1, NEBL, SOX6, NOX4, MYL2, TBX5, TBX3, MYH6, MYH11, KDM6B, VMP1, TBX2, TGFB1, JAG1, SOX18
GOBP_REGULATION_OF_VASCULAR_PERMEABILITY	48	12	0.000142	0.0348	CTNNBIP1, NPPB, HRH1, BMP6, ADM, ABCC8, PTPRJ, FERMT2, RAMP2, YES1, TGFB1, APOE
GOBP_HEART_PROCESS	237	34	0.000142	0.0348	RNF207, NPPA, PPCS, ATP1B1, AGT, TTN, SCN10A, CACNA1D, EDNRA, SGCD, EDN1, GJA1, CAV1, GATA4, GSN, CACNB2, ADRB1, ADM, MYBPC3, NOX4, ABCC9, ATP2B1, MYL2, TBX5, MYH6, MYH7, TPM1, YWHAE, ATP1B2, JUP, GJC1, MYL4, TBX2, SPTBN4
GOBP_SMOOTH_MUSCLE_CELL_PROLIFERATION	140	23	0.00023	0.0458	CTNNBIP1, AGT, NPR3, EDN1, CDKN1A, GJA1, IL6, IGFBP3, NOV, OGN, TCF7L2, CDKN1B, TPM1, NDRG4, CDH13, ITGB3, VMP1, RPS6KB1, DNMT1, S1PR2, NOTCH3, TGFB1, APOE
GOBP_VASCULATURE_DEVELOPMENT	698	77	0.00024	0.0465	NPPB, PIK3R3, TAL1, PPAP2B, CD34, AGT, ADRA2B, FN1, AAMP, STAB1, GATA2, PDGFRA, ARHGAP24, EDNRA, NPR3, LOX, SLC12A2, SGCD, EDN1, NUS1, THBS2, HDAC9, TWIST1, IL6, HOXA1, HOXA3, HOXA5, HOXA7, HOXA13, EPHB4, CAV1, HIPK2, GATA4, NOV, SVEP1, C5, CNTRL, KIAA1462, SUFU, TCF7L2, ADM, PIK3C2A, ABCC8, SPI1, APOLD1, FMNL3, LRP1, HMGA2, TBX5, TBX3, COL4A1, CTSH, CDH13, JUP, FKBP10, RAMP2, HDAC5, GRN, ITGA2B,…
PP.CPD
–	–	–	–	–	–
PP.PY
–	–	–	–	–	–

[truncated: 4 more sheets: Table S11 GWAScatalog, Table S12 Gene mapping, Table S13 Causal SNPs, Table S14 Fine-mapping]
